# Supplementary material for: Catalogue for Transmission Genetics in Arabs (CTGA) Database: Analysing Lebanese Data on Genetic Disorders
Source: Genes (Basel). 2021 Sep 27;12(10):1518. doi: 10.3390/genes12101518 (PMC8535931; doi:10.3390/genes12101518)
Supplement: Supplementary file 1 [file genes-12-01518-s001.zip]

Archive with 3 entries (3 files):
- SupplementaryTableS1.xlsx
- SupplementaryTableS2 26-09-2021.xlsx
- SupplementaryTableS3.xlsx
