# Supplementary material for: Catalogue for Transmission Genetics in Arabs (CTGA) Database: Analysing Lebanese Data on Genetic Disorders
Source: Genes (Basel). 2021 Sep 27;12(10):1518. doi: 10.3390/genes12101518 (PMC8535931; doi:10.3390/genes12101518)
Supplement: Supplementary file 1 [file genes-12-01518-s001.zip › SupplementaryTableS1.xlsx]

## Sheet: Supplemental Table 1
Name	Phenotype OMIM Number	Related Gene Record	Gene/Locus OMIM Number	WHO ICD Classification	Mode of Inheritance
Multiple Congenital Anomalies, Mental Retardation, Ambiguous Genitalia, Microcephaly, Seizures, and Bone Malformations				Congenital malformations, deformations and chromosomal abnormalities
TMTC3-Related Syndrome		Transmembrane and Tetratricopeptide Repeat Domains-Containing Protein 3	617218	Congenital malformations, deformations and chromosomal abnormalities	Autosomal, Recessive
SOX11-Related Syndrome		SRY-Box 11	600898	Congenital malformations, deformations and chromosomal abnormalities	Autosomal, Recessive
Myeloproliferative Disorder, Unclassified		Janus Kinase 2	147796	Neoplasms
Marfanoid Habitus-Inguinal Hernia-Advanced Bone Age Syndrome		EGF-Containing Fibulin-Like Extracellular Matrix Protein 1	601548	Diseases of the musculoskeletal system and connective tissue	Autosomal, Recessive
Congenital Contractures, Short Stature, Abnormal Face, Microcephaly, Scoliosis, Hip Dislocation, and Severe Psychomotor Retardation				Congenital malformations, deformations and chromosomal abnormalities
Multiple Congenital Anomalies, Megarbane-Rassi Type				Congenital malformations, deformations and chromosomal abnormalities	Autosomal, Recessive
Tibial and Femoral Hypoplasia with 'Hook' Pelvis				Congenital malformations, deformations and chromosomal abnormalities	Autosomal, Recessive
Linear and Whorled Nevoid Hypermelanosis with Cerebral Aneurysms				Diseases of the skin and subcutaneous tissue
Craniosynostosis, Telecanthus, Scalp Hair Abnormalities, and Sensorineural Deafness				Congenital malformations, deformations and chromosomal abnormalities	Autosomal, Recessive
Ptosis, Mental Retardation and 2/3 Toes Syndactyly				Congenital malformations, deformations and chromosomal abnormalities
Microcephaly, Colobomatous Micropthalmia, and mental Retardation				Congenital malformations, deformations and chromosomal abnormalities	Autosomal, Recessive
Brachytelephalangy with Mental Retardation, Peculiar Face and Short Stature				Congenital malformations, deformations and chromosomal abnormalities	Autosomal, Recessive
Multiple Anomalies, Mental Retardation, Megarbane-Le Merrer-El Kallab Type				Congenital malformations, deformations and chromosomal abnormalities	Autosomal, Recessive
Discoid Lupus Erythematosus		TRAF3-Interacting Protein 2	607043	Diseases of the skin and subcutaneous tissue
Pure Early-Onset Dementia Without Bone Cysts		Triggering Receptor Expressed on Myeloid Cells 2	605086	Mental and behavioural disorders	Autosomal, Recessive
Intellectual Deficiency, Unclassified				Congenital malformations, deformations and chromosomal abnormalities	Autosomal, Recessive
12q24.31 Microdeletion Syndrome				Congenital malformations, deformations and chromosomal abnormalities	Autosomal, Dominant
8p23.1 Microdeletion Syndrome				Congenital malformations, deformations and chromosomal abnormalities	Autosomal, Dominant
Subacute Thyroiditis		Major Histocompatibility Complex, Class I, B	142830	Endocrine, nutritional and metabolic diseases	Autosomal, Dominant
Chromosome 10p Duplication Syndrome				Congenital malformations, deformations and chromosomal abnormalities	Autosomal, Dominant
Chromosome 7q Duplication Syndrome				Congenital malformations, deformations and chromosomal abnormalities	Autosomal, Dominant
Trisomy 17p				Congenital malformations, deformations and chromosomal abnormalities	Autosomal, Dominant
Chromosome 2p Duplication Syndrome				Congenital malformations, deformations and chromosomal abnormalities	Autosomal, Dominant
Prune Belly Syndrome	100100			Congenital malformations, deformations and chromosomal abnormalities	Autosomal, Recessive, Dominant
Achondroplasia	100800	Fibroblast Growth Factor Receptor 3	134934	Congenital malformations, deformations and chromosomal abnormalities	Autosomal, Dominant
Apert Syndrome	101200			Congenital malformations, deformations and chromosomal abnormalities	Autosomal, Dominant
Alzheimer Disease	104300	Phosphatidylinositol-Binding Clathrin Assembly Protein; Apolipoprotein E	603025; 107741	Diseases of the nervous system	Autosomal, Dominant
Amelogenesis Imperfecta Type IB	104500	Enamelin	606585	Diseases of the digestive system	Autosomal, Dominant
Amyloidosis, Primary Localized Cutaneous, 1	105250			Endocrine, nutritional and metabolic diseases	Autosomal, Dominant
Amyotrophic Lateral Sclerosis 1	105400	Neurofilament Protein, Heavy Polypeptide; Superoxide Dismutase 1	162230; 147450	Diseases of the nervous system	Autosomal, Dominant
Spondyloarthropathy, Susceptibility to, 1	106300	Major Histocompatibility Complex, Class I, B	142830	Diseases of the musculoskeletal system and connective tissue
Atrial Septal Defect 1	108800			Congenital malformations, deformations and chromosomal abnormalities	Autosomal, Dominant
Atrial Septal Defect 7 with or without Atrioventricular Conduction Defects	108900	NK2 Homeobox 5	600584	Congenital malformations, deformations and chromosomal abnormalities	Autosomal, Dominant
Machado-Joseph Disease	109150	Ataxin 3	607047	Diseases of the nervous system	Autosomal, Dominant
Behçet Syndrome	109650	Intercellular Adhesion Molecule 1; Major Histocompatibility Complex, Class I, B; Killer Cell Immunoglobulin-Like Receptor, Three Domains, Pseudogene 1	147840; 142830; 610604	Diseases of the musculoskeletal system and connective tissue
Bladder Cancer	109800	Cytochrome P450, Subfamily IIE; Fibroblast Growth Factor Receptor 3; N-Acetyltransferase 1; N-Acetyltransferase 2; Tumor Protein p53	124040; 134934; 108345; 612182; 191170	Neoplasms
Branchiooculofacial Syndrome	113620	Transcription Factor AP2-Alpha	107580	Congenital malformations, deformations and chromosomal abnormalities	Autosomal, Dominant
Campomelic Dysplasia	114290	SRY-Box 9	608160	Congenital malformations, deformations and chromosomal abnormalities	Autosomal, Dominant
Breast Cancer	114480	Ataxia-Telangiectasia Mutated Gene; ATP-Binding Cassette, Subfamily B, Member 1; BRCA2 Gene; Breast Cancer 1 Gene; Cytochrome P450, Subfamily IIB, Polypeptide 6; Cytochrome P450, Subfamily IID, Polypeptide 6; Epidermal Growth Factor Receptor; Estrogen Receptor 1; Fragile Histidine Triad Gene; Heat-Shock 70-Kd Protein 2; Interleukin 1-Alpha; Interleukin 1-Beta; Interleukin 6; Leptin; Leptin Recept…	607585; 171050; 600185; 113705; 123930; 124030; 131550; 133430; 601153; 140560; 147760; 147720; 147620; 164160; 601007; 179617; 191160; 191191; 191170; 164870; 600675	Neoplasms	Autosomal, Dominant
Colorectal Cancer	114500	Cytochrome P450, Subfamily I, Polypeptide 1; Glutathione S-Transferase, Mu-1; N-Acetyltransferase 2; Phosphatidylinositol 3-Kinase, Catalytic, Alpha	108330; 138350; 612182; 171834	Neoplasms	Autosomal, Dominant
Hepatocellular Carcinoma	114550	HFE Gene	613609	Neoplasms
Central Core Disease of Muscle	117000	Ryanodine Receptor 1	180901	Diseases of the nervous system	Autosomal, Dominant
Sotos Syndrome 1	117550	Nuclear Receptor-Binding Set Domain Protein1	606681	Congenital malformations, deformations and chromosomal abnormalities	Autosomal, Dominant
Alagille Syndrome 1	118450	Jagged 1	601920	Congenital malformations, deformations and chromosomal abnormalities	Autosomal, Dominant
Coarctation of Aorta	120000	Heart- and Neural Crest Derivatives-Expressed 2	602407	Congenital malformations, deformations and chromosomal abnormalities	Autosomal, Dominant
Lynch Syndrome I	120435	Muts Homolog 2	609309	Neoplasms	Autosomal, Dominant
Cornelia de Lange Syndrome 1	122470			Congenital malformations, deformations and chromosomal abnormalities
Cerebral Arteriopathy, Autosomal Dominant, with Subcortical Infarcts and Leukoencephalopathy	125310	Notch Receptor 3	600276	Diseases of the circulatory system	Autosomal, Dominant
Major Affective Disorder 1	125480	MAP7 Domain-Containing Protein 3	300930	Mental and behavioural disorders	Autosomal, Dominant
Vibratory Urticaria	125630	Adhesion G Protein-Coupled Receptor E2	606100	Diseases of the skin and subcutaneous tissue	Autosomal, Dominant
Diabetes Insipidus, Neurohypophyseal Type	125700	Arginine Vasopressin	192340	Diseases of the genitourinary system	Autosomal, Dominant
Diabetes Mellitus, Noninsulin-Dependent	125853	5,10-Methylenetetrahydrofolate Reductase; Apolipoprotein E; CDK5 Regulatory Subunit-Associated Protein 1-Like 1; Guanine Nucleotide-Binding Protein, Beta-3; Heat-Shock 70-Kd Protein 2; Insulin-Like Growth Factor 2 mRNA-Binding Protein 2; Major Histocompatibility Complex, Class II, DQ Beta-1; Major Histocompatibility Complex, Class II, DR Beta-1; Peroxisome Proliferator-Activated Receptor-Gamma; P…	607093; 107741; 611259; 139130; 140560; 608289; 604305; 142857; 601487; 600937; 602607; 611145; 602228; 191160; 606201	Endocrine, nutritional and metabolic diseases	Autosomal, Dominant
Multiple Sclerosis	126200	Major Histocompatibility Complex, Class I, A; Major Histocompatibility Complex, Class II, DQ Beta-1; Major Histocompatibility Complex, Class II, DR Alpha; Major Histocompatibility Complex, Class II, DR Beta-1	142800; 604305; 142860; 142857	Diseases of the nervous system
Dysplasia Epiphysealis Hemimelica	127800			Congenital malformations, deformations and chromosomal abnormalities
Clouston Syndrome	129500	Gap Junction Protein, Beta-6	604418	Congenital malformations, deformations and chromosomal abnormalities	Autosomal, Dominant
Ehlers-Danlos Syndrome, classic type, 1	130000	Collagen, Type I, Alpha-1; Collagen, Type V, Alpha-1	120150; 120215	Congenital malformations, deformations and chromosomal abnormalities	Autosomal, Dominant
Elastosis Perforans Serpiginosa	130100			Diseases of the skin and subcutaneous tissue
Camamurati-Engelmann Disease	131300	Transforming Growth Factor, Beta-1	190180	Congenital malformations, deformations and chromosomal abnormalities	Autosomal, Dominant
Epidermolysis Bullosa with Congenital Localized Absence of Skin and Deformity of Nails	132000	Collagen, Type VII, Alpha-1	120120	Diseases of the skin and subcutaneous tissue	Autosomal, Dominant
Cockayne Syndrome B	133540	Excision Repair Cross-Complementing, Group 6	609413	Congenital malformations, deformations and chromosomal abnormalities	Autosomal, Recessive
Exudative Vitreoretinopathy 1	133780	Frizzled Class Receptor 4; Low Density Lipoprotein Receptor-Related Protein 5; NDP Gene	604579; 603506; 300658	Diseases of the eye and adnexa	Autosomal, Recessive, Dominant
Familial Mediterranean Fever, Autosomal Dominant	134610	MEFV Innate Immunity Regulator, Pyrin	608107	Endocrine, nutritional and metabolic diseases	Autosomal, Dominant
Laurin-Sandrow Syndrome	135750			Congenital malformations, deformations and chromosomal abnormalities	Autosomal, Dominant
Hawkinsinuria	140350	4-Hydroxyphenylpyruvate Dioxygenase	609695	Endocrine, nutritional and metabolic diseases	Autosomal, Dominant
Periodic Fever, Familial, Autosomal Dominant	142680	Tumor Necrosis Factor Receptor Superfamily, Member 1A	191190	Endocrine, nutritional and metabolic diseases	Autosomal, Dominant
Holt-Oram Syndrome	142900			Congenital malformations, deformations and chromosomal abnormalities	Autosomal, Dominant
Spondyloepiphyseal Dysplasia with Congenital Joint Dislocations	143095	Carbohydrate Sulfotransferase 3	603799	Congenital malformations, deformations and chromosomal abnormalities	Autosomal, Recessive
Attention Deficit-Hyperactivity Disorder	143465	Dopamine Receptor D4; Solute Carrier Family 6 (Neurotransmitter Transporter, Dopamine), Member 3	126452; 126455	Mental and behavioural disorders	Autosomal, Dominant
Hyperalphalipoproteinemia 1	143470	Cholesteryl Ester Transfer Protein, Plasma	118470	Endocrine, nutritional and metabolic diseases	Autosomal, Dominant
Hypercholesterolemia, Familial, 1	143890	Growth Hormone Receptor; Low Density Lipoprotein Receptor; Monocyte Differentiation Antigen CD14	600946; 606945; 158120	Endocrine, nutritional and metabolic diseases	Autosomal, Recessive, Dominant
Palmoplantar Keratoderma, Epidermolytic	144200	15-Hydroxyprostaglandin Dehydrogenase	601688	Congenital malformations, deformations and chromosomal abnormalities	Autosomal, Dominant
Hyperlipidemia, Familial Combined, 3	144250	Toll-Like Receptor 2	603028	Endocrine, nutritional and metabolic diseases	Autosomal, Dominant
Hypertension, Essential	145500	Angiotensin I; Angiotensin I-Converting Enzyme; Apolipoprotein B; Guanine Nucleotide-Binding Protein, Beta-3; Natriuretic Peptide Precursor A; Renin; Toll-Like Receptor 2	106150; 106180; 107730; 139130; 108780; 179820; 603028	Diseases of the circulatory system
Pallister-Hall Syndrome	146510			Congenital malformations, deformations and chromosomal abnormalities	Autosomal, Dominant
Hyper-IgE Recurrent Infection Syndrome 1, Autosomal Dominant	147060	Signal Transducer and Activator of Transcription 3	102582	Diseases of the blood and blood-forming organs and certain disorders involving the immune mechanism	Autosomal, Dominant
Internal Carotid Artery, Spontaneous Dissection of	147820	5,10-Methylenetetrahydrofolate Reductase	607093	Diseases of the blood and blood-forming organs and certain disorders involving the immune mechanism	Autosomal, Dominant
Kaposi Sarcoma	148000	Interleukin 6	147620	Neoplasms	Autosomal, Dominant
Legg-Calve-Perthes Disease	150600			Diseases of the musculoskeletal system and connective tissue	Autosomal, Dominant
Leiomyomatosis and renal cell cancer	150800	Fumarate Hydratase	136850	Neoplasms	Autosomal, Dominant
Lentigines	150900			Diseases of the skin and subcutaneous tissue	Autosomal, Dominant
Systemic Lupus Erythematosus	152700	Angiotensin I-Converting Enzyme; Complement Component 4A; Hemolytic Uremic Syndrome, Atypical, Susceptibility to, 1; Tumor Necrosis Factor	106180; 120810; 235400; 191160	Diseases of the musculoskeletal system and connective tissue	Autosomal, Dominant
Lymphedema-Distichiasis Syndrome	153400			Congenital malformations, deformations and chromosomal abnormalities	Autosomal, Dominant
Macroglobulinemia, Waldenstrom, Susceptibility To, 1	153600	Interleukin 6	147620	Neoplasms	Autosomal, Dominant
Mannose 6-Phosphate Receptor Recognition Defect, Lebanese Type	154570			Endocrine, nutritional and metabolic diseases	Autosomal, Dominant
Marfan Syndrome	154700	Fibrillin 1	134797	Congenital malformations, deformations and chromosomal abnormalities	Autosomal, Dominant
Kniest Dysplasia	156550			Diseases of the musculoskeletal system and connective tissue	Autosomal, Dominant
Facioscapulohumeral Muscular Dystrophy 1	158900	Double Homeobox Protein 4	606009	Diseases of the nervous system
Myotonia Congenita, Autosomal Dominant	160800	Chloride Channel 1, Skeletal Muscle	118425	Diseases of the nervous system	Autosomal, Dominant
IgA Nephropathy, Susceptibility to, 1	161950			Diseases of the genitourinary system	Autosomal, Dominant
Amyotrophy, Hereditary Neuralgic	162100	Septin 9	604061	Diseases of the nervous system	Autosomal, Dominant
Neurofibromatosis, Type I	162200	Neurofibromin 1	613113	Congenital malformations, deformations and chromosomal abnormalities	Autosomal, Dominant
Noonan Syndrome 1	163950	Protein-Tyrosine Phosphatase, Nonreceptor-Type, 11	176876	Congenital malformations, deformations and chromosomal abnormalities	Autosomal, Dominant
Ocular Cicatricial Pemphigoid	164185			Diseases of the skin and subcutaneous tissue	Autosomal, Dominant
Hemifacial Microsomia	164210			Congenital malformations, deformations and chromosomal abnormalities	Autosomal, Dominant
Osteogenesis Imperfecta, Type II	166210	Collagen, Type I, Alpha-1	120150	Congenital malformations, deformations and chromosomal abnormalities	Autosomal, Dominant
Osteoporosis	166710	Collagen, Type I, Alpha-1; Estrogen Receptor 1; Interleukin 6	120150; 133430; 147620	Diseases of the musculoskeletal system and connective tissue	Autosomal, Dominant
Ovarian Cancer	167000	BRCA2 Gene; Phosphatidylinositol 3-Kinase, Regulatory Subunit 1	600185; 171833	Congenital malformations, deformations and chromosomal abnormalities	Autosomal, Dominant
Char Syndrome	169100	Transcription Factor AP2-Beta	601601	Congenital malformations, deformations and chromosomal abnormalities	Autosomal, Dominant
Benign Chronic Pemphigus	169600	ATPase, Ca(2+)-Transporting, Type 2C, Member 1	604384	Congenital malformations, deformations and chromosomal abnormalities	Autosomal, Dominant
Prolidase Deficiency	170100			Endocrine, nutritional and metabolic diseases	Autosomal, Recessive
Polycystic Kidney Disease 1 with or without Polycystic Liver Disease	173900	Polycystin 1	601313	Congenital malformations, deformations and chromosomal abnormalities	Autosomal, Dominant
Tubulointerstitial Kidney Disease, Autosomal Dominant, 2	174000	Mucin 1, Cell Surface Associated	158340	Congenital malformations, deformations and chromosomal abnormalities	Autosomal, Dominant
Variegate Porphyria	176200	Protoporphyrinogen Oxidase	600923	Endocrine, nutritional and metabolic diseases
Currarino Syndrome	176450	Motor Neuron and Pancreas Homeobox 1	142994	Congenital malformations, deformations and chromosomal abnormalities	Autosomal, Dominant
Prognathism, Mandibular	176700	C1orf167 Gene; Neuroblastoma Breakpoint Family, Member 8; Neuroblastoma Breakpoint Family, Member 9	No OMIM; 613998; 613999	Diseases of the digestive system	Autosomal, Dominant
Prostate Cancer	176807	Angiotensin I-Converting Enzyme; Cytochrome P450, Family 17, Subfamily A, Polypeptide 1; Vitamin D Receptor	106180; 609300; 601769	Neoplasms	Autosomal, Dominant
Protoporphyria, Erythropoietic, 1	177000	Ferrochelatase	612386	Endocrine, nutritional and metabolic diseases	Autosomal, Recessive
Pseudoachondroplasia	177170	Cartilage Oligomeric Matrix Protein	600310	Congenital malformations, deformations and chromosomal abnormalities	Autosomal, Dominant
Pulmonary Fibrosis, Idiopathic	178500			Diseases of the respiratory system	Autosomal, Dominant
Retinoblastoma	180200	RB Transcriptional Corepressor 1	614041	Neoplasms	Autosomal, Dominant
Rheumatoid Arthritis	180300	Angiotensin I-Converting Enzyme; Insulin-Like Growth Factor I; Major Histocompatibility Complex, Class II, DR Beta-1	106180; 147440; 142857	Diseases of the blood and blood-forming organs and certain disorders involving the immune mechanism
Rubinstein-Taybi Syndrome 1	180849			Congenital malformations, deformations and chromosomal abnormalities	Autosomal, Dominant
Silver-Russell Syndrome	180860			Congenital malformations, deformations and chromosomal abnormalities
Emery-Dreifuss Muscular Dystrophy 2, Autosomal Dominant	181350	Lamin A/C	150330	Diseases of the nervous system	Autosomal, Dominant
Shprintzen-Goldberg Craniosynostosis Syndrome	182212			Congenital malformations, deformations and chromosomal abnormalities	Autosomal, Dominant
Splenogonadal Fusion with Limb Defects and Micrognathia	183300			Congenital malformations, deformations and chromosomal abnormalities	Autosomal, Recessive, Dominant
Spondyloepiphyseal Dysplasia Congenita	183900	Collagen, Type II, Alpha-1	120140	Congenital malformations, deformations and chromosomal abnormalities	Autosomal, Dominant
Spondyloepimetaphyseal Dysplasia, Maroteaux Type	184095	Transient Receptor Potential Cation Channel, Subfamily V, Member 4	605427	Congenital malformations, deformations and chromosomal abnormalities	Autosomal, Dominant
Teeth, Supernumerary	187100			Diseases of the digestive system	Autosomal, Dominant
Tetralogy of Fallot	187500	GATA-Binding Protein 4; Heart- and Neural Crest Derivatives-Expressed 2	600576; 602407	Congenital malformations, deformations and chromosomal abnormalities	Autosomal, Dominant
Thrombophilia due to thrombin defect	188050	5,10-Methylenetetrahydrofolate Reductase;Coagulation Factor II; Coagulation Factor V; Protein S	607093; 176930; 612309; 176880	Diseases of the circulatory system	Autosomal, Dominant
Thrombophilia due to Activated Protein C Resistance	188055	Coagulation Factor V	612309	Diseases of the blood and blood-forming organs and certain disorders involving the immune mechanism	Autosomal, Dominant
DiGeorge Syndrome	188400			Diseases of the blood and blood-forming organs and certain disorders involving the immune mechanism	Autosomal, Dominant
Thyroid Carcinoma, Papillary	188550	B-Raf Protooncogene, Serine/Threonine Kinase; NRAS Protooncogene, Gtpase	164757; 164790	Neoplasms	Autosomal, Dominant
Down Syndrome	190685			Congenital malformations, deformations and chromosomal abnormalities
Ulnar Hypoplasia	191440			Congenital malformations, deformations and chromosomal abnormalities	Autosomal, Dominant
Renal Hypodysplasia/Aplasia 1	191830	Rearranged during Transfection Protooncogene	164761	Congenital malformations, deformations and chromosomal abnormalities	Autosomal, Recessive, Dominant
Long QT Syndrome 1	192500	Potassium Channel, Voltage-Gated, KQT-Like Subfamily, Member 1	607542	Diseases of the circulatory system	Autosomal, Dominant
Cardiomyopathy, Familial Hypertrophic, 1	192600	Myosin, Heavy Chain 7, Cardiac Muscle, Beta; Natriuretic Peptide Receptor A/Guanylate Cyclase A	160760; 108960	Diseases of the circulatory system	Autosomal, Dominant
Von Hippel-Lindau Syndrome	193300	VHL Gene	608537	Congenital malformations, deformations and chromosomal abnormalities	Autosomal, Dominant
Waardenburg Syndrome, Type 2A	193510	Microphthalmia-Associated Transcription Factor	156845	Endocrine, nutritional and metabolic diseases	Autosomal, Dominant
Arthrogryposis, Distal, Type 2A	193700			Congenital malformations, deformations and chromosomal abnormalities	Autosomal, Dominant
Williams-Beuren Syndrome	194050			Congenital malformations, deformations and chromosomal abnormalities	Autosomal, Dominant
Neuropathy, Hereditary Sensory and Autonomic, Type II	201300	Protein Kinase, Lysine-Deficient 1	605232	Diseases of the nervous system	Autosomal, Recessive
Acyl-CoA Dehydrogenase, Short-Chain, Deficiency of; ACADSD	201470			Endocrine, nutritional and metabolic diseases	Autosomal, Recessive
Acyl-CoA Dehydrogenase, Very Long-Chain, Deficiency of	201475	Acyl-CoA Dehydrogenase, Very Long-Chain	609575	Endocrine, nutritional and metabolic diseases	Autosomal, Recessive
Adrenal Hyperplasia, Congenital, due to 21-Hydroxylase Deficiency	201910	Cytochrome P450, Family 21, Subfamily A, Polypeptide 2	613815	Endocrine, nutritional and metabolic diseases	Autosomal, Recessive
Afibrinogenemia, Congenital	202400	Fibrinogen, G Gamma Polypeptide	134850	Diseases of the blood and blood-forming organs and certain disorders involving the immune mechanism	Autosomal, Recessive
Oculocutaneous Albinism, Type IA	203100	Tyrosinase	606933	Endocrine, nutritional and metabolic diseases	Autosomal, Recessive
Alkaptonuria	203500	Homogentisate 1,2-Dioxygenase	607474	Endocrine, nutritional and metabolic diseases	Autosomal, Recessive
Alpha-Methylacetoacetic Aciduria	203750	Acetyl-CoA Acetyltransferase 1	607809	Endocrine, nutritional and metabolic diseases	Autosomal, Recessive
Alport Syndrome 2, Autosomal Recessive	203780	Collagen, Type IV, Alpha-4	120131	Congenital malformations, deformations and chromosomal abnormalities	Autosomal, Recessive
Alstrom Syndrome	203800	ALMS1 Centrosome and Basal Body Associated Protein	606844	Endocrine, nutritional and metabolic diseases	Autosomal, Recessive
Ceroid Lipofuscinosis, Neuronal, 3	204200	CLN3 Gene	607042	Endocrine, nutritional and metabolic diseases	Autosomal, Recessive
Nail Disorder, Nonsyndromic Congenital, 4	206800	R-Spondin Family, Member 4	610573	Congenital malformations, deformations and chromosomal abnormalities	Autosomal, Recessive
Microphthalmia with Limb Anomalies	206920	Formin-Binding Protein 4; SPARC-Related Modular Calcium-Binding 1	615265; 608488	Congenital malformations, deformations and chromosomal abnormalities	Autosomal, Recessive
Takayasu Arteritis	207600	5,10-Methylenetetrahydrofolate Reductase; Angiotensin I-Converting Enzyme; Apolipoprotein E	607093; 106180; 107741	Diseases of the circulatory system	Autosomal, Recessive
Argininemia	207800	Arginase 1	608313	Endocrine, nutritional and metabolic diseases	Autosomal, Recessive
Argininosuccinic Aciduria	207900	Argininosuccinate Lyase	608310	Endocrine, nutritional and metabolic diseases	Autosomal, Recessive
Chiari Malformation Type II	207950			Diseases of the nervous system
Arthrogryposis, Renal Dysfunction, and Cholestasis 1	208085	VPS33B Late Endosome and Lysosome Associated	608552	Congenital malformations, deformations and chromosomal abnormalities	Autosomal, Recessive
Arthropathy, Progressive Pseudorheumatoid, of Childhood	208230	WNT1-Inducible Signaling Pathway Protein 3	603400	Congenital malformations, deformations and chromosomal abnormalities	Autosomal, Recessive
Ataxia-Telangiectasia	208900	Ataxia-Telangiectasia Mutated Gene	607585	Diseases of the nervous system	Autosomal, Recessive
Autism	209850			Mental and behavioural disorders
Bardet-Biedl Syndrome 1	209900	BBS1 Gene	209901	Congenital malformations, deformations and chromosomal abnormalities	Autosomal, Recessive
3-Methylcrotonyl-CoA Carboxylase 2 Deficiency	210210	3-Methylcrotonyl-CoA Carboxylase 2	609014	Endocrine, nutritional and metabolic diseases	Autosomal, Recessive
Bietti Crystalline Corneoretinal Dystrophy	210370	Cytochrome P450 Family 4 Subfamily V Member 2	608614	Diseases of the eye and adnexa	Autosomal, Recessive
Microcephalic Osteodysplastic Primordial Dwarfism, Type II	210720	Pericentrin	605925	Congenital malformations, deformations and chromosomal abnormalities	Autosomal, Recessive
Brown-Vialetto-Van Laere Syndrome 1	211530			Diseases of the nervous system	Autosomal, Recessive
Lung Cancer	211980	B-Raf Protooncogene, Serine/Threonine Kinase; Epidermal Growth Factor Receptor; KRAS Proto-Oncogene, GTPase; Matrix Metallopeptidase 1; Matrix Metallopeptidase 3; N-Acetyltransferase 2; SERPIN Peptidase Inhibitor, Clade A, Member 1	164757; 131550; 190070; 120353; 185250; 612182; 107400	Neoplasms	Autosomal, Recessive
Congenital Disorder of Glycosylation, Type Ia	212065	Phosphomannomutase 2	601785	Endocrine, nutritional and metabolic diseases	Autosomal, Recessive
Congenital Disorder Of Glycosylation, Type IIa	212066	Alpha-1,6-Mannosyl-Glycoprotein Beta-1,2-N-Acetylglucosaminyltransferase	602616	Endocrine, nutritional and metabolic diseases	Autosomal, Recessive
Cardiomyopathy, Dilated, with Hypergonadotropic Hypogonadism	212112			Diseases of the circulatory system	Autosomal, Dominant
Carnitine Deficiency, Systemic Primary	212140	Solute Carrier Family 22 (Organic Cation Transporter), Member 5	603377	Endocrine, nutritional and metabolic diseases	Autosomal, Recessive
Spinocerebellar Ataxia, Autosomal Recessive 2	213200	Peptidase, Mitochondrial Processing, Alpha	613036	Diseases of the nervous system	Autosomal, Recessive
Charcot-Marie-Tooth Disease, Type 4A	214400	Ganglioside-Induced Differentiation-Associated Protein 1	606598	Diseases of the nervous system	Autosomal, Recessive
CHARGE Syndrome	214800	Chromodomain Helicase DNA-Binding Protein 7	608892	Congenital malformations, deformations and chromosomal abnormalities	Autosomal, Dominant
Ciliary Discoordination due to Random Ciliary Orientation	215518			Diseases of the eye and adnexa
Citrullinemia, Classic	215700	Argininosuccinate Synthetase 1	603470	Endocrine, nutritional and metabolic diseases	Autosomal, Recessive
Cockayne Syndrome, Type A	216400	Excision-Repair Cross-Complementing, Group 8	609412	Congenital malformations, deformations and chromosomal abnormalities	Autosomal, Recessive
Cohen Syndrome	216550	Vacuolar Protein Sorting 13, Yeast, Homolog of, B	607817	Congenital malformations, deformations and chromosomal abnormalities	Autosomal, Recessive
Jalili Syndrome	217080	Cyclin M4	607805	Diseases of the eye and adnexa	Autosomal, Recessive
Conotruncal Heart Malformations	217095	GATA-Binding Protein 5	611496	Congenital malformations, deformations and chromosomal abnormalities	Autosomal, Recessive
Baller-Gerold Syndrome	218600	RECQ Protein-Like 4	603780	Congenital malformations, deformations and chromosomal abnormalities	Autosomal, Recessive
Fraser Syndrome 1	219000	FRAS1 Gene	607830	Congenital malformations, deformations and chromosomal abnormalities	Autosomal, Recessive
Pituitary Adenoma 4, ACTH-Secreting	219090			Endocrine, nutritional and metabolic diseases	Autosomal, Recessive, Dominant
Cutis Laxa, Autosomal Recessive, Type IA	219100	Elastin; Fibulin 5	130160; 604580	Congenital malformations, deformations and chromosomal abnormalities	Autosomal, Recessive
Cutis Laxa, Autosomal Recessive, Type IIIA	219150	Aldehyde Dehydrogenase 18 Family, Member A1	138250	Congenital malformations, deformations and chromosomal abnormalities	Autosomal, Recessive
Cystic Fibrosis	219700	Cystic Fibrosis Transmembrane Conductance Regulator	602421	Endocrine, nutritional and metabolic diseases	Autosomal, Recessive
Mitochondrial Complex IV Deficiency, Nuclear Type 1	220110	Surfeit 1	185620	Endocrine, nutritional and metabolic diseases	Autosomal, Recessive
Ritscher-Schinzel Syndrome 1	220210			Congenital malformations, deformations and chromosomal abnormalities	Autosomal, Recessive
Deafness, Autosomal Recessive 1A	220290	Gap Junction Protein, Beta-2	121011	Diseases of the ear and mastoid process	Autosomal, Recessive
Jervell and Lange-Nielsen Syndrome 1	220400	Potassium Channel, Voltage-Gated, KQT-Like Subfamily, Member 1	607542	Diseases of the circulatory system	Autosomal, Recessive
Pituitary Hormone Deficiency, Combined, 3	221750	LIM Homeobox Gene 3	600577	Endocrine, nutritional and metabolic diseases	Autosomal, Recessive
Diabetes Mellitus, Insulin-Dependent	222100	Angiotensin I-Converting Enzyme; Interleukin 6; Major Histocompatibility Complex, Class II, DQ Beta-1; Major Histocompatibility Complex, Class II, DR Beta-1; Transforming Growth Factor, Beta-1; Potassium Channel, Voltage-Gated, KQT-Like Subfamily, Member 1	106180; 147620; 604305; 142857; 190180; 607542	Endocrine, nutritional and metabolic diseases	Autosomal, Recessive
Wolfram Syndrome 1	222300	Wolframin ER Transmembrane Glycoprotein	606201	Endocrine, nutritional and metabolic diseases	Autosomal, Recessive
Diastrophic Dysplasia	222600	Solute Carrier Family 26 (Sulfate Transporter), Member 2	606718	Congenital malformations, deformations and chromosomal abnormalities	Autosomal, Recessive
Dihydropyrimidinase Deficiency	222748	Dihydropyriminidase	613326	Endocrine, nutritional and metabolic diseases	Autosomal, Recessive
Lactase Intolerance, Adult Type	223100	Lactase	603202	Endocrine, nutritional and metabolic diseases	Autosomal, Recessive
Dubowitz Syndrome	223370			Congenital malformations, deformations and chromosomal abnormalities	Autosomal, Recessive
Duodenal Atresia	223400			Congenital malformations, deformations and chromosomal abnormalities	Autosomal, Recessive
Dyggve-Melchior-Clausen Disease	223800	Dymeclin	607461	Congenital malformations, deformations and chromosomal abnormalities	Autosomal, Recessive
Dyskeratosis Congenita, Autosomal Recessive	224230			Diseases of the skin and subcutaneous tissue	Autosomal, Recessive
Dyssegmental Dysplasia, Rolland-Desbuquois Type	224400			Congenital malformations, deformations and chromosomal abnormalities	Autosomal, Recessive
Ectodermal Dysplasia and Neurosensory Deafness	224800			Congenital malformations, deformations and chromosomal abnormalities	Autosomal, Recessive
Ectodermal Dysplasia 10B, Hypohidrotic/Hair/Tooth Type, Autosomal Recessive	224900	Ectodysplasia A Receptor	604095	Congenital malformations, deformations and chromosomal abnormalities	Autosomal, Recessive
Ellis-van Creveld Syndrome	225500	EvC ciliary complex subunit 1; EVC Ciliary Complex Subunit 2	604831; 607261	Congenital malformations, deformations and chromosomal abnormalities	Autosomal, Recessive
Enterocolitis	226150			Certain conditions originating in the perinatal period	Autosomal, Recessive
Epidermolysis Bullosa Simplex with Muscular Dystrophy	226670	Plectin	601282	Congenital malformations, deformations and chromosomal abnormalities	Autosomal, Recessive
Epidermolysis Bullosa, Junctional, Herlitz Type	226700	Laminin, Alpha-3; Laminin, Beta-3; Laminin, Gamma-2	600805; 150310; 150292	Congenital malformations, deformations and chromosomal abnormalities	Autosomal, Recessive
Factor VII Deficiency	227500	Coagulation Factor VII	613878	Diseases of the blood and blood-forming organs and certain disorders involving the immune mechanism	Autosomal, Recessive
Fanconi Anemia, Complementation Group A	227650	FANCA Gene	607139	Diseases of the blood and blood-forming organs and certain disorders involving the immune mechanism	Autosomal, Recessive
Fever, Familial Lifelong Persistent	228400			Symptoms, signs and abnormal clinical and laboratory findings, not elsewhere classified	Autosomal, Recessive
Fibrochondrogenesis 1	228520	Collagen, Type XI, Alpha-1	120280	Congenital malformations, deformations and chromosomal abnormalities	Autosomal, Recessive
Hyaline Fibromatosis Syndrome	228600	Anthrax Toxin Receptor 2	608041	Endocrine, nutritional and metabolic diseases	Autosomal, Recessive
Fructose Intolerance, Hereditary	229600	Aldolase B, Fructose-Bisphosphate	612724	Endocrine, nutritional and metabolic diseases	Autosomal, Recessive
Gaucher Disease, Type I	230800	Glucosidase, Beta, Acid	606463	Endocrine, nutritional and metabolic diseases	Autosomal, Recessive
Gaucher Disease, Type III	231000	Glucosidase, Beta, Acid	606463	Endocrine, nutritional and metabolic diseases	Autosomal, Recessive
Geleophysic Dysplasia 1	231050	Fibrillin1	134797	Congenital malformations, deformations and chromosomal abnormalities	Autosomal, Dominant
Hydatidiform Mole, Recurrent, 1	231090	NLR Family, Pyrin Domain-Containing 7	609661	Pregnancy, childbirth and the puerperium	Autosomal, Recessive
Glaucoma 3, Primary Congenital, A	231300	Cytochrome P450, Subfamily I, Polypeptide 1; Dermatopontin	601771; 125597	Diseases of the eye and adnexa	Autosomal, Recessive
Glutaric Acidemia I	231670	Glutaryl-CoA Dehydrogenase	608801	Endocrine, nutritional and metabolic diseases	Autosomal, Recessive
Multiple Acyl-CoA Dehydrogenation Deficiency	231680	Electron Transfer Flavoprotein Dehydrogenase	231675	Endocrine, nutritional and metabolic diseases	Autosomal, Recessive
Glycogen Storage Disease I	232200	Glucose-6-Phosphatase, Catalytic	613742	Endocrine, nutritional and metabolic diseases	Autosomal, Recessive
Glycogen Storage Disease II	232300	Glucosidase, Alpha, Acid	606800	Endocrine, nutritional and metabolic diseases	Autosomal, Recessive
Glycogen Storage Disease IV	232500	Glycogen Branching Enzyme	607839	Endocrine, nutritional and metabolic diseases	Autosomal, Recessive
Hyperphenylalaninemia, BH4-Deficient, B	233910			Endocrine, nutritional and metabolic diseases	Autosomal, Recessive
Pulmonary Venoocclusive Disease 2, Autosomal Recessive	234810	Eukaryotic Translation Initiation Factor 2-Alpha Kinase 4	609280	Neoplasms	Autosomal, Recessive
Hepatic Venoocclusive Disease with Immunodeficiency	235550	Nuclear Body Protein SP110	604457	Diseases of the digestive system	Autosomal, Recessive
Histidinemia	235800			Endocrine, nutritional and metabolic diseases	Autosomal, Recessive
Homocystinuria Due to Cystathionine Beta-Synthase Deficiency	236200	CBS Gene	613381	Endocrine, nutritional and metabolic diseases	Autosomal, Recessive
Hydrocephalus, congenital, 1	236600	Coiled-Coil Domain-Containing Protein 88C	611204	Congenital malformations, deformations and chromosomal abnormalities	Autosomal, X-linked, Recessive
Muscular Dystrophy-Dystroglycanopathy (Congenital with Brain and Eye Anomalies), Type A, 1	236670	Protein O-Mannosyltransferase 1	607423	Congenital malformations, deformations and chromosomal abnormalities	Autosomal, Recessive
McKusick-Kaufman Syndrome	236700			Congenital malformations, deformations and chromosomal abnormalities	Autosomal, Recessive
L-2-Hydroxyglutaric Aciduria	236792	L-2-Hydroxyglutarate Dehydrogenase	609584	Endocrine, nutritional and metabolic diseases	Autosomal, Recessive
Hymen, Imperforate	237100			Congenital malformations, deformations and chromosomal abnormalities	Autosomal, Recessive
Carbamoyl Phosphate Synthetase I Deficiency, Hyperammonemia due to	237300	Carbamoyl Phosphate Synthetase I	608307	Endocrine, nutritional and metabolic diseases	Autosomal, Recessive
Hyperlipoproteinemia, Type I	238600	Lipoprotein Lipase	609708	Endocrine, nutritional and metabolic diseases	Autosomal, Recessive
Hyperlysinemia	238700			Endocrine, nutritional and metabolic diseases	Autosomal, Recessive
Hyperornithinemia-Hyperammonemia-Homocitrullinuria Syndrome	238970	Solute Carrier Family 25 (Mitochondrial Carrier, Ornithine Transporter), Member 15	603861	Endocrine, nutritional and metabolic diseases	Autosomal, Recessive
Hyperprolinemia, Type I	239500			Endocrine, nutritional and metabolic diseases	Autosomal, Recessive
Autoimmune Polyendocrine Syndrome, Type I, with or without Reversible Metaphyseal Dysplasia	240300	Autoimmune Regulator	607358	Endocrine, nutritional and metabolic diseases	Autosomal, Recessive, Dominant
Hypergonadotropic Hypogonadism with Partial Alopecia	241090			Endocrine, nutritional and metabolic diseases	Autosomal, Recessive
Hypophosphatasia, Infantile	241500	Alkaline phosphatase, Liver	171760	Endocrine, nutritional and metabolic diseases	Autosomal, Recessive
Hypophosphatemic Rickets, Autosomal Recessive, 1	241520	Dentin Matrix Acidic Phosphoprotein 1	600980	Endocrine, nutritional and metabolic diseases	Autosomal, Recessive
Hypoplastic Left Heart Syndrome 1	241550			Congenital malformations, deformations and chromosomal abnormalities	Autosomal, Recessive
Ichthyosiform Erythroderma, Congenital, Nonbullous, 1	242100	Arachidonate 12-Lipoxygenase, R Type	603741	Congenital malformations, deformations and chromosomal abnormalities	Autosomal, Recessive
Ichthyosis Congenita, Harlequin Fetus Type	242500	ATP-Binding Cassette, Subfamily A, Member 12	607800	Congenital malformations, deformations and chromosomal abnormalities	Autosomal, Recessive
Immunodeficiency-Centromeric Instability-Facial Anomalies Syndrome 1	242860	DNA Methyltransferase 3B	602900	Diseases of the blood and blood-forming organs and certain disorders involving the immune mechanism	Autosomal, Recessive
Immunodeficiency with Defective T-Cell Response to Interleukin 1	243110			Diseases of the blood and blood-forming organs and certain disorders involving the immune mechanism
Intestinal Atresia, Multiple	243150			Congenital malformations, deformations and chromosomal abnormalities	Autosomal, Recessive
Isovaleric Acidemia	243500	Isovaleryl-CoA Dehydrogenase	607036	Endocrine, nutritional and metabolic diseases	Autosomal, Recessive
Jejunal Atresia	243600			Congenital malformations, deformations and chromosomal abnormalities	Autosomal, Recessive
Hyper-IgE Recurrent Infection Syndrome 2, Autosomal Recessive	243700	Dedicator of Cytokinesis 8	611432	Diseases of the blood and blood-forming organs and certain disorders involving the immune mechanism	Autosomal, Recessive
Papillon-Lefevre Syndrome	245000	Cathepsin C	602365	Diseases of the skin and subcutaneous tissue	Autosomal, Recessive
Landau-Kleffner Syndrome	245570			Mental and behavioural disorders	Autosomal, Recessive
Donohue Syndrome	246200	Insulin Receptor	147670	Endocrine, nutritional and metabolic diseases	Autosomal, Recessive
Lipoid Proteinosis of Urbach and Wiethe	247100	Extracellular Matrix Protein 1	602201	Endocrine, nutritional and metabolic diseases	Autosomal, Recessive
Stargardt Disease 1	248200	ATP-Binding Cassette, Subfamily A, Member 4	601691	Diseases of the eye and adnexa	Autosomal, Recessive, Dominant
Hypomagnesemia 3, Renal	248250	Claudin 16	603959	Endocrine, nutritional and metabolic diseases	Autosomal, Recessive
Maple Syrup Urine Disease	248600	Branched-Chain Keto Acid Dehydrogenase E1, Alpha Polypeptide; Branched-Chain Keto Acid Dehydrogenase E1, Beta Polypeptide; Dihydrolipoamide Branched-Chain Transacylase	608348; 248611; 248610	Endocrine, nutritional and metabolic diseases	Autosomal, Recessive
Marden-Walker Syndrome	248700			Congenital malformations, deformations and chromosomal abnormalities	Autosomal, Recessive
Marfanoid Mental Retardation Syndrome, Autosomal	248770			Congenital malformations, deformations and chromosomal abnormalities	Autosomal, Recessive
Familial Mediterranean Fever	249100	MEFV Innate Immunity Regulator, Pyrin	608107	Endocrine, nutritional and metabolic diseases	Autosomal, Recessive
Thiamine-Responsive Megaloblastic Anemia Syndrome	249270	Solute Carrier Family 19 (Thiamine Transporter), Member 2	603941	Diseases of the blood and blood-forming organs and certain disorders involving the immune mechanism	Autosomal, Recessive
Frank-Ter Haar Syndrome	249420	SH3 and PX Domains-Containing Protein 2B	613293	Congenital malformations, deformations and chromosomal abnormalities	Autosomal, Recessive
Mental Retardation, Autosomal Recessive, 1	249500	Biorientation Of Chromosomes In Cell Division 1	616745	Mental and behavioural disorders	Autosomal, Recessive
Metachromatic Leukodystrophy	250100	Arylsulfatase A	607574	Endocrine, nutritional and metabolic diseases	Autosomal, Recessive
Metaphyseal Dysplasia, Spahr Type	250400			Congenital malformations, deformations and chromosomal abnormalities	Autosomal, Recessive
3-Hydroxyisobutyryl-Coa Hydrolase Deficiency	250620	3-Hydroxyisobutyryl-CoA Hydrolase	610690	Endocrine, nutritional and metabolic diseases	Autosomal, Recessive
Methemoglobinemia due to Deficiency of Methemoglobin Reductase	250800	Cytochrome b5 Reductase 3	613213	Diseases of the blood and blood-forming organs and certain disorders involving the immune mechanism	Autosomal, Recessive
3-Methylglutaconic Aciduria, Type I	250950	AU-Specific RNA-Binding Protein	600529	Endocrine, nutritional and metabolic diseases	Autosomal, Recessive
Methylmalonic Aciduria due to Methylmalonyl-CoA Mutase Deficiency	251000			Endocrine, nutritional and metabolic diseases	Autosomal, Recessive
Microcephaly, Primary Autosomal Recessive, 1	251200	Microcephalin 1	607117	Congenital malformations, deformations and chromosomal abnormalities	Autosomal, Recessive
Galloway-Mowat Syndrome 1	251300	WD Repeat-Containing Protein 73; Zinc Finger Protein 592	616144; 613624	Diseases of the nervous system	Autosomal, Recessive
Mohr Syndrome	252100			Congenital malformations, deformations and chromosomal abnormalities	Autosomal, Recessive
Moyamoya Disease 1	252350	Protein S	176880	Diseases of the circulatory system	Autosomal, Recessive
Mucopolysaccharidosis Type IIIB	252920			Endocrine, nutritional and metabolic diseases	Autosomal, Recessive
Mucopolysaccharidosis Type IVA	253000	Galactosamine-6-Sulfate Sulfatase	612222	Endocrine, nutritional and metabolic diseases	Autosomal, Recessive
Holocarboxylase Synthetase Deficiency	253270			Endocrine, nutritional and metabolic diseases	Autosomal, Recessive
Muscular Dystrophy, Limb-Girdle, Autosomal Recessive 1	253600	Calpain 3	114240	Diseases of the nervous system	Autosomal, Recessive
Muscular Dystrophy, Limb-Girdle, Autosomal Recessive 2	253601	Dysferlin	603009	Diseases of the nervous system	Autosomal, Recessive
Muscular Dystrophy, Limb-Girdle, Autosomal Recessive 5	253700	Sarcoglycan, Gamma	608896	Diseases of the nervous system	Autosomal, Recessive
Ullrich Congenital Muscular Dystrophy 1	254090	Collagen, Type VI, Alpha-2	120240	Diseases of the nervous system	Autosomal, Recessive, Dominant
Myeloma, Multiple	254500	Killer Cell Immunoglobulin-Like Receptor, Two Domains, Short Cytoplasmic Tail, 4 ;Killer Cell Immunoglobulin-Like Receptor, Two Domains, Short Cytoplasmic Tail, 5	604955; 604956	Neoplasms
Nephrotic Syndrome, Type 4	256370	WT1 Transcription Factor	607102	Diseases of the genitourinary system	Autosomal, Dominant
Netherton Syndrome	256500	Serine Protease Inhibitor, Kazal-Type, 5	605010	Congenital malformations, deformations and chromosomal abnormalities	Autosomal, Recessive
Neurodegeneration with Brain Iron Accumulation 2A	256600	Phospholipase A2, Group VI	603604	Diseases of the nervous system	Autosomal, Recessive
Neurofaciodigitorenal Syndrome	256690			Congenital malformations, deformations and chromosomal abnormalities	Autosomal, Recessive
Neuroblastoma, Susceptibility To, 1	256700			Neoplasms	Autosomal, Dominant
Insensitivity to Pain, Congenital, with Anhidrosis	256800	Neurotrophic Tyrosine Kinase, Receptor, Type 1	191315	Congenital malformations, deformations and chromosomal abnormalities	Autosomal, Recessive
Niemann-Pick Disease, Type A	257200	Sphingomyelin Phosphodiesterase 1, Acid Lysosomal	607608	Endocrine, nutritional and metabolic diseases	Autosomal, Recessive
Oculodentodigital Dysplasia, Autosomal Recessive	257850			Congenital malformations, deformations and chromosomal abnormalities	Autosomal, Recessive
Odontoonychodermal Dysplasia	257980	Wingless-Type MMTV Integration Site Family, Member 10A	606268	Congenital malformations, deformations and chromosomal abnormalities	Autosomal, Recessive
Orofaciodigital Syndrome, Type IV	258860			Congenital malformations, deformations and chromosomal abnormalities	Autosomal, Recessive
Gyrate Atrophy of Choroid and Retina	258870	Ornithine Aminotransferase	613349	Endocrine, nutritional and metabolic diseases	Autosomal, Recessive
Osteopetrosis, Autosomal Recessive 1	259700	T Cell Immune Regulator 1	604592	Congenital malformations, deformations and chromosomal abnormalities	Autosomal, Recessive
Osteopetrosis, Autosomal Recessive 5	259720	Osteopetrosis-Associated Transmembrane Protein 1	607649	Congenital malformations, deformations and chromosomal abnormalities	Autosomal, Recessive
Hyperoxaluria, Primary, Type II	260000	Glyoxylate Reductase/Hydroxypyruvate Reductase	604296	Endocrine, nutritional and metabolic diseases	Autosomal, Recessive
Pentosuria	260800			Endocrine, nutritional and metabolic diseases	Autosomal, Recessive
Megaloblastic Anemia 1	261100	Cubilin	602997	Diseases of the blood and blood-forming organs and certain disorders involving the immune mechanism	Autosomal, Recessive
Phenylketonuria	261600	Phenylalanine Hydroxylase	612349	Endocrine, nutritional and metabolic diseases	Autosomal, Recessive
Hyperphenylalaninemia, BH4-Deficient, C	261630	Quinoid Dihydropteridine Reductase	612676	Endocrine, nutritional and metabolic diseases	Autosomal, Recessive
Hyperphenylalaninemia, BH4-Deficient, A	261640			Endocrine, nutritional and metabolic diseases	Autosomal, Recessive
Polycystic Kidney Disease 4 with or without Polycystic Liver Disease	263200	PKHD1 Ciliary IPT Domain-Containing Fibrocystin/Polyductin	606702	Congenital malformations, deformations and chromosomal abnormalities	Autosomal, Recessive
Polycythemia Vera	263300	Janus Kinase 2	147796	Neoplasms
Porphyria, Congenital Erythropoietic	263700	Uroporphyrinogen III Synthase	606938	Endocrine, nutritional and metabolic diseases	Autosomal, Recessive
17-Beta Hydroxysteroid Dehydrogenase III Deficiency	264300	17-Beta Hydroxysteroid Dehydrogenase III	605573	Endocrine, nutritional and metabolic diseases	Autosomal, Recessive
Pseudohypoaldosteronism, Type I, Autosomal Recessive	264350	Sodium Channel, Epithelial 1, Beta Subunit	600760	Endocrine, nutritional and metabolic diseases	Autosomal, Recessive
Pseudovaginal Perineoscrotal Hypospadias	264600	Steroid 5-Alpha-Reductase 2	607306	Endocrine, nutritional and metabolic diseases	Autosomal, Recessive
Pseudoxanthoma Elasticum	264800			Congenital malformations, deformations and chromosomal abnormalities	Autosomal, Recessive
Pulmonary Alveolar Microlithiasis	265100			Diseases of the respiratory system	Autosomal, Recessive
Surfactant Metabolism Dysfunction, Pulmonary, 1	265120	Surfactant, Pulmonary-Associated Protein B	278640	Certain conditions originating in the perinatal period	Autosomal, Recessive
Pyloric Atresia	265950			Congenital malformations, deformations and chromosomal abnormalities	Autosomal, Recessive
Epilepsy, Pyridoxine Dependent	266100	Aldehyde Dehydrogenase 7 Family, Member A1	107323	Diseases of the nervous system	Autosomal, Recessive
Pyruvate Kinase Deficiency of Red Cells	266200	Pyruvate Kinase, Liver and Red Blood Cell	609712	Diseases of the blood and blood-forming organs and certain disorders involving the immune mechanism	Autosomal, Recessive
Ramon Syndrome	266270	Engulfment and Cell Motility Gene 2	606421	Congenital malformations, deformations and chromosomal abnormalities	Autosomal, Recessive
Inflammatory Bowel Disease 1	266600	Chemokine, CC Motif, Ligand 5; Cytotoxic T Lymphocyte-Associated 4; Interleukin 10 Receptor, Alpha	187011; 123890; 146933	Diseases of the digestive system
Reticular Dysgenesia	267500	Adenylate Kinase 2; Fanconi Anemia, Complementation Group A	103020; 227650	Diseases of the blood and blood-forming organs and certain disorders involving the immune mechanism	Autosomal, Recessive
Hemophagocytic Lymphohistiocytosis, Familial, 1	267700			Diseases of the blood and blood-forming organs and certain disorders involving the immune mechanism	Autosomal, Recessive
Retinopathy, Pigmentary, and Mental Retardation	268050	Vacuolar Protein Sorting 13, Yeast, Homolog of, B	606421	Diseases of the eye and adnexa	Autosomal, Recessive
Roberts-SC Phocomelia Syndrome	268300			Congenital malformations, deformations and chromosomal abnormalities	Autosomal, Recessive
Robinow Syndrome, Autosomal Recessive	268310	Receptor Tyrosine Kinase-Like Orphan Receptor 2	602337	Diseases of the musculoskeletal system and connective tissue	Autosomal, Recessive
Rothmund-Thomson Syndrome	268400	RECQ Protein-Like 4	603780	Congenital malformations, deformations and chromosomal abnormalities	Autosomal, Recessive
Sandhoff Disease	268800	Hexosaminidase B	606873	Endocrine, nutritional and metabolic diseases	Autosomal, Recessive
Lipodystrophy, Congenital Generalized, Type 2	269700	BSCL2 Gene	606158	Endocrine, nutritional and metabolic diseases	Autosomal, Recessive
Sjogren-Larsson Syndrome	270200	Aldehyde Dehydrogenase, Family 3, Subfamily A, Member 2	609523	Congenital malformations, deformations and chromosomal abnormalities	Autosomal, Recessive
Peeling Skin Syndrome	270300			Congenital malformations, deformations and chromosomal abnormalities	Autosomal, Recessive
Smith-Lemli-Opitz Syndrome	270400	7-Dehydrocholesterol Reductase	602858	Congenital malformations, deformations and chromosomal abnormalities	Autosomal, Recessive
Insulin-like Growth Factor I, Resistance to	270450	Insulin-Like Growth Factor 1 Receptor	147370	Endocrine, nutritional and metabolic diseases	Autosomal, Recessive, Dominant
Spastic Ataxia, Charlevoix-Saguenay Type	270550	Sacsin	604490	Diseases of the nervous system	Autosomal, Recessive
Mitochondrial DNA Depletion Syndrome 7 (Hepatocerebral Type)	271245	Twinkle mtDNA Helicase	606075	Diseases of the nervous system	Autosomal, Recessive
Spinocerebellar Degeneration and Corneal Dystrophy	271310			Diseases of the nervous system	Autosomal, Recessive
Canavan Disease	271900	Aspartoacylase	608034	Endocrine, nutritional and metabolic diseases	Autosomal, Recessive
Multiple Sulfatase Deficiency	272200	Sulfatase-Modifying Factor 1	607939	Endocrine, nutritional and metabolic diseases	Autosomal, Recessive
Spondylocarpotarsal Synostosis Syndrome	272460			Congenital malformations, deformations and chromosomal abnormalities	Autosomal, Recessive
Tay-Sachs Disease	272800	Hexosaminidase A	606869	Endocrine, nutritional and metabolic diseases	Autosomal, Recessive
Testes, Rudimentary	273150			Congenital malformations, deformations and chromosomal abnormalities	Autosomal, Recessive
Tetra-Amelia, Autosomal Recessive	273395			Congenital malformations, deformations and chromosomal abnormalities	Autosomal, Recessive
Glanzmann Thrombasthenia	273800	Integrin, Beta-3	173470	Diseases of the blood and blood-forming organs and certain disorders involving the immune mechanism	Autosomal, Recessive
Pendred Syndrome	274600	Solute Carrier Family 26, Member 4	605646	Endocrine, nutritional and metabolic diseases	Autosomal, Recessive
Graves Disease	275000	Cytotoxic T Lymphocyte-Associated 4; Solute Carrier Family 26, Member 4	123890; 605646	Endocrine, nutritional and metabolic diseases	Autosomal, Recessive, Dominant
Transcobalamin II Deficiency	275350	Transcobalamin II	613441	Diseases of the blood and blood-forming organs and certain disorders involving the immune mechanism	Autosomal, Recessive
Chanarin-Dorfman Syndrome	275630	Abhydrolase Domain-Containing Protein 5, Lysophosphatidic Acid Acyltransferase	604780	Endocrine, nutritional and metabolic diseases	Autosomal, Recessive
Mismatch Repair Cancer Syndrome	276300	PMS1 Homolog 2, Mismatch Repair System Component	600259	Neoplasms	Autosomal, Recessive
Tyrosinemia, Type II	276600			Endocrine, nutritional and metabolic diseases	Autosomal, Recessive
Tyrosinemia, Type I	276700	Fumarylacetoacetate Hydrolase	613871	Endocrine, nutritional and metabolic diseases	Autosomal, Recessive
Usher Syndrome, Type IIA	276901	USH2A gene	608400	Diseases of the eye and adnexa	Autosomal, Recessive
Usher Syndrome, Type IIIA	276902	Clarin 1	606397	Diseases of the eye and adnexa	Autosomal, Recessive
Usher Syndrome, Type IC	276904	ATP-Binding Cassette, Subfamily C, Member 8; USH1C Gene	600509; 605242	Diseases of the eye and adnexa	Autosomal, Recessive
Spondylocostal Dysostosis, Autosomal Recessive, 1	277300	Delta-Like 3	602768	Congenital malformations, deformations and chromosomal abnormalities	Autosomal, Recessive
Hypercarotenemia And Vitamin A Deficiency, Autosomal Recessive	277350			Endocrine, nutritional and metabolic diseases	Autosomal, Recessive
Methylmalonic Aciduria and Homocystinuria, cblC Type	277400	Metabolism of Cobalamin Associated C	609831	Endocrine, nutritional and metabolic diseases	Autosomal, Recessive
Vitamin K-Dependent Clotting Factors, Combined Deficiency of, 1 Chondrodysplasia Punctata with Coagulation Factor Deficiency	277450	Gamma-Glutamyl Carboxylase	137167	Diseases of the blood and blood-forming organs and certain disorders involving the immune mechanism	Autosomal, Recessive
Waardenburg Syndrome, Type 4A	277580	Endothelin Receptor, Type B	131244	Congenital malformations, deformations and chromosomal abnormalities	Autosomal, Recessive, Dominant
Weill-Marchesani Syndrome, Autosomal Recessive	277600	A Disintegrin-Like and Metalloproteinase with Thrombospondin Type 1 Motif, 10	608990	Congenital malformations, deformations and chromosomal abnormalities	Autosomal, Recessive
Werner Syndrome	277700	RECQ Protein-Like 2	604611	Congenital malformations, deformations and chromosomal abnormalities	Autosomal, Recessive
Wilson Disease	277900	ATPase, Cu(2+)-Transporting, Beta Polypeptide	606882	Endocrine, nutritional and metabolic diseases	Autosomal, Recessive
Xanthinuria, Type I	278300			Endocrine, nutritional and metabolic diseases	Autosomal, Recessive
Xeroderma Pigmentosum, Complementation Group A	278700			Congenital malformations, deformations and chromosomal abnormalities	Autosomal, Recessive
Androgen Insensitivity Syndrome	300068	Androgen Receptor	313700	Endocrine, nutritional and metabolic diseases	X-linked, Recessive
Adrenoleukodystrophy	300100	ATP-Binding Cassette, Subfamily D, Member 1	300371	Endocrine, nutritional and metabolic diseases	X-linked, Recessive
Mental Retardation, X-Linked, Syndromic, Christianson Type	300243	Solute Carrier Family 9, Member 6	300231	Congenital malformations, deformations and chromosomal abnormalities	X-linked, Dominant
Cerebral Creatine Deficiency Syndrome 1	300352	Solute Carrier Family 6 (Neurotransmitter Transporter, Creatine), Member 8	300036	Endocrine, nutritional and metabolic diseases	X-linked, Recessive
Stocco Dos Santos X-Linked Mental Retardation	300434	Shroom Family Member 4	300579	Congenital malformations, deformations and chromosomal abnormalities	X-linked
Mental Retardation, X-Linked, with Cerebellar Hypoplasia and Distinctive Facial Appearance	300486	Oligophrenin 1	300127	Congenital malformations, deformations and chromosomal abnormalities	X-linked, Recessive
Premature Ovarian Failure 2B	300604	Uroporphyrinogen III Synthase	606938	Endocrine, nutritional and metabolic diseases	X-linked, Recessive
Brunner Syndrome	300615	Monoamine Oxidase A	309850	Endocrine, nutritional and metabolic diseases	X-linked, Recessive
Fragile X Mental Retardation Syndrome	300624	Fragile Site Mental Retardation 1 Gene	309550	Congenital malformations, deformations and chromosomal abnormalities	X-linked, Dominant
Lymphoproliferative Syndrome, X-Linked, 2	300635	Inhibitor of Apoptosis, X-Linked	300079	Diseases of the blood and blood-forming organs and certain disorders involving the immune mechanism	X-linked, Recessive
Cornelia de Lange Syndrome 5	300882	Histone Deacetylase 8	300269	Congenital malformations, deformations and chromosomal abnormalities	X-linked, Dominant
Developmental and Epileptic Encephalopathy 36	300884	ALG13 UDP-N-Acetylglucosaminyltransferase Subunit	300776	Endocrine, nutritional and metabolic diseases	X-linked
Anemia, Nonspherocytic Hemolytic, due to G6PD Deficiency	300908	Glucose-6-Phosphate Dehydrogenase	305900	Diseases of the blood and blood-forming organs and certain disorders involving the immune mechanism	X-linked, Dominant
Pigmentary Disorder, Reticulate, with Systemic Manifestations	301220			Diseases of the skin and subcutaneous tissue	X-linked, Recessive
Borjeson-Forssman-Lehmann Syndrome	301900	PHD Finger Protein 6	300414	Congenital malformations, deformations and chromosomal abnormalities	X-linked, Recessive
Charcot-Marie-Tooth Disease, X-Linked Dominant, 1	302800	Gap Junction Protein, Beta-1	304040	Diseases of the nervous system	X-linked, Dominant
Ectodermal Dysplasia 1, Hypohidrotic, X-Linked	305100	Ectodysplasin A	300451	Congenital malformations, deformations and chromosomal abnormalities	X-linked, Recessive
Focal Dermal Hypoplasia	305600	Porcupine O-Acyltransferase	300651	Congenital malformations, deformations and chromosomal abnormalities	X-linked, Dominant
Hemophilia A	306700	Coagulation Factor VIII	300841	Diseases of the blood and blood-forming organs and certain disorders involving the immune mechanism	X-linked, Recessive
Heterotaxy, Visceral, 1, X-Linked	306955	Cysteine-and-Glycine-Rich Protein 1; Nuclear factor of Activated T-cells, Cytoplasmic, Calcineurin-Dependent 1; ZIC Family, Member 3; Zinc Finger Transcription Factor TRPS1	123876; 600489; 300265; 604386;	Congenital malformations, deformations and chromosomal abnormalities	X-linked, Recessive
Hypophosphatemic Rickets, X-Linked Dominant	307800			Endocrine, nutritional and metabolic diseases	X-linked, Dominant
Congenital Hemidysplasia with Ichthyosiform Erythroderma and Limb Defects	308050	NAD(P)H Steroid Dehydrogenase-Like Protein	300275	Congenital malformations, deformations and chromosomal abnormalities	X-linked, Dominant
IFAP Syndrome with or without Bresheck Syndrome	308205	Membrane-Bound Transcription Factor Protease, Site 2	300294	Congenital malformations, deformations and chromosomal abnormalities	X-linked, Recessive
Epileptic Encephalopathy, Early Infantile, 1	308350			Diseases of the nervous system	X-linked, Recessive
Kallmann Syndrome 1	308700			Endocrine, nutritional and metabolic diseases	X-linked, Recessive
Lowe Oculocerebrorenal Syndrome	309000	OCRL Gene	300535	Endocrine, nutritional and metabolic diseases	X-linked, Recessive
Lujan-Fryns Syndrome	309520			Congenital malformations, deformations and chromosomal abnormalities	X-linked, Recessive
Mental Retardation-Hypotonic Facies Syndrome, X-Linked, 1	309580	ATR-X Gene	300032	Congenital malformations, deformations and chromosomal abnormalities
Muscular Dystrophy, Duchenne Type	310200	Dystrophin	300377	Diseases of the nervous system	X-linked, Recessive
Ornithine Transcarbamylase Deficiency, Hyperammonemia due to	311250			Endocrine, nutritional and metabolic diseases	X-linked, Recessive
Otopalatodigital Syndrome, Type I	311300	Filamin A		Congenital malformations, deformations and chromosomal abnormalities	X-linked, Dominant
Pelizaeus-Merzbacher Disease	312080	Proteolipid Protein 1	300401	Endocrine, nutritional and metabolic diseases	X-linked, Recessive
Rett Syndrome	312750	Methyl-CpG Binding Protein 2	300005	Mental and behavioural disorders	X-linked, Dominant
Thrombocytopenia 1	313900	WAS Gene	300392	Diseases of the blood and blood-forming organs and certain disorders involving the immune mechanism	X-linked, Recessive
Kearns-Sayre Syndrome	530000			Diseases of the eye and adnexa	Mitochondrial
Leber Optic Atrophy	535000	ATP Synthase 6; Complex I, Subunit ND2; Complex I, Subunit ND4L; Complex I, Subunit ND5; Complex I, Subunit ND6; Complex IV, Cytochrome c Oxidase Subunit I; Complex IV, Cytochrome c Oxidase Subunit II; Cytochrome b of Complex III; Cytochrome c Oxidase III; Ribosomal RNA, Mitochondrial, 12S	516060; 516001; 516004; 516005; 516006; 516030; 516040; 516020; 516050; 561000	Diseases of the eye and adnexa	Mitochondrial
Mitochondrial Myopathy, Encephalopathy, Lactic Acidosis, and Stroke-Like Episodes	540000	Transfer RNA, Mitochondrial, Leucine, 2	590055	Diseases of the nervous system	Mitochondrial
Prostatic Hyperplasia, Benign	600082	Angiotensin I-Converting Enzyme; Vitamin D Receptor	106180; 601769	Diseases of the genitourinary system	Autosomal, Dominant
Retinitis Pigmentosa 12	600105	Crumbs, Drosophila, Homolog of, 1	604210	Diseases of the eye and adnexa	Autosomal, Recessive
Warburg Micro Syndrome 1	600118	RAB3 GTPase-Activating Protein, Catalytic Subunit	602536	Congenital malformations, deformations and chromosomal abnormalities	Autosomal, Recessive
Ceroid Lipofuscinosis, Neuronal, 8	600143	CLN8 Gene	607837	Endocrine, nutritional and metabolic diseases	Autosomal, Recessive
Bardet-Biedl Syndrome 3	600151	ADP-Ribosylation Factor-Like 6	608845	Congenital malformations, deformations and chromosomal abnormalities	Autosomal, Recessive
Deafness, Autosomal Recessive 3	600316	Myosin XVA	602666	Diseases of the ear and mastoid process	Autosomal, Recessive
Epilepsy, Nocturnal Frontal Lobe, 1	600513	Cholinergic Receptor, Neuronal Nicotinic, Alpha Polypeptide 4	118504	Diseases of the nervous system	Autosomal, Dominant
Deafness, Autosomal Recessive 4, with Enlarged Vestibular Aqueduct	600791	Solute Carrier Family 26, Member 4	605646	Diseases of the ear and mastoid process	Autosomal, Recessive
Severe Combined Immunodeficiency, Autosomal Recessive, T Cell-Negative, B Cell-Positive, NK Cell-Negative	600802	Janus Kinase 3	600173	Diseases of the blood and blood-forming organs and certain disorders involving the immune mechanism	Autosomal, Recessive
Asthma, Susceptibility To	600807	Interleukin 4; Membrane-Spanning 4 Domains, Subfamily A, Member 2; Nitric Oxide Synthase 3; Surfactant, Pulmonary-Associated Protein D	147780; 147138; 163729; 178635	Diseases of the respiratory system	Autosomal, Dominant
Budd-Chiari Syndrome	600880	Coagulation Factor II; Janus Kinase 2	176930; 147796	Diseases of the circulatory system
Fanconi Anemia, Complementation Group E	600901	FANCE Gene	613976	Diseases of the blood and blood-forming organs and certain disorders involving the immune mechanism	Autosomal, Recessive
Deafness, Autosomal Recessive 7	600974	Transmembrane Channel-Like Protein 1	606706	Diseases of the ear and mastoid process	Autosomal, Recessive
Nephrotic Syndrome, Type 2	600995	Laminin, Beta-2; Nephrin; Podocin	150325; 602716; 604766	Diseases of the genitourinary system	Autosomal, Recessive
Usher Syndrome, Type ID	601067	Cadherin 23	605516	Diseases of the eye and adnexa	Autosomal, Recessive
Deafness, Autosomal Recessive 9	601071	Otoferlin	603681	Diseases of the ear and mastoid process	Autosomal, Recessive
Stroke, Ischemic	601367	5,10-Methylenetetrahydrofolate Reductase; Angiotensin I-Converting Enzyme; Coagulation Factor II; Coagulation Factor V; Serpin Peptidase Inhibitor, Clade E (Nexin, Plasminogen Activator Inhibitor Type 1), Member 1	607093; 106180; 176930; 612309; 173360	Diseases of the circulatory system
Deafness, Autosomal Recessive 12	601386	Cadherin 23	605516	Diseases of the ear and mastoid process	Autosomal, Recessive
Facial Dysmorphism, Lens Dislocation, Anterior Segment Abnormalities, and Spontaneous Filtering Blebs	601552	Aspartate Beta-Hydroxylase	600582	Congenital malformations, deformations and chromosomal abnormalities	Autosomal, Recessive
Stuve-Wiedemann Syndrome	601559	Leukemia Inhibitory Factor Receptor	151443	Congenital malformations, deformations and chromosomal abnormalities	Autosomal, Recessive
Leukemia, Acute Myeloid	601626	Janus Kinase 2; Fms-Related Tyrosine Kinase 3	136351; 147796	Neoplasms	Autosomal, Dominant
Anterior Segment Dysgenesis 3	601631	Forkhead Box C1	601090	Congenital malformations, deformations and chromosomal abnormalities	Autosomal, Dominant
Obesity	601665	Leptin Receptor	601007	Endocrine, nutritional and metabolic diseases	Autosomal
T-Cell Immunodeficiency, Congenital Alopecia, and Nail Dystrophy	601705	Forkhead Box N1	600838	Diseases of the blood and blood-forming organs and certain disorders involving the immune mechanism	Autosomal, Recessive
Paget Disease of bone 2, Early-onset	602080			Diseases of the musculoskeletal system and connective tissue	Autosomal, Dominant
Cholestasis, Progressive Familial Intrahepatic, 3	602347	ATP-Binding Cassette, Subfamily B, Member 4	171060	Diseases of the digestive system	Autosomal, Recessive
Ectodermal Dysplasia 8, Hair/Tooth/Nail Type	602401			Congenital malformations, deformations and chromosomal abnormalities	Autosomal, Recessive
Macrocephaly-Capillary Malformation	602501			Congenital malformations, deformations and chromosomal abnormalities	Autosomal, Dominant
Bartter Syndrome, Infantile, with Sensorineural Deafness	602522	BSND Gene	606412	Endocrine, nutritional and metabolic diseases	Autosomal, Recessive
Congenital Disorder of Glycosylation, Type Ib	602579	Mannosephosphate Isomerase	154550	Endocrine, nutritional and metabolic diseases	Autosomal, Recessive
Renal Tubular Acidosis, Distal, Autosomal Recessive	602722	Atpase, H+ Transporting, Lysosomal, V0 Subunit A, Isoform 4	605239	Diseases of the genitourinary system	Autosomal, Recessive
Acromesomelic Dysplasia, Maroteaux Type	602875	Natriuretic Peptide Receptor 2	108961	Congenital malformations, deformations and chromosomal abnormalities	Autosomal, Recessive
Deafness, Autosomal Recessive 13	603098			Diseases of the ear and mastoid process	Autosomal, Recessive
CDAGS Syndrome	603116			Congenital malformations, deformations and chromosomal abnormalities	Autosomal, Recessive
Dislocated Elbows, Bowed Tibias, Scoliosis, Deafness, Cataract, Microcephaly, and Mental Retardation	603133			Congenital malformations, deformations and chromosomal abnormalities	Autosomal, Recessive
Homocysteinemia	603174	5,10-Methylenetetrahydrofolate Reductase; Solute Carrier Organic Anion Transporter Family, Member 1B1	607093; 604843	Endocrine, nutritional and metabolic diseases
Spondyloepimetaphyseal Dysplasia with Joint Laxity, Type 2	603546	Kinesin Family Meber 22	603213	Congenital malformations, deformations and chromosomal abnormalities	Autosomal, Dominant
Omenn Syndrome	603554	Recombination-Activating Gene 2	179616	Diseases of the blood and blood-forming organs and certain disorders involving the immune mechanism	Autosomal, Recessive
Deafness, Autosomal Recessive 21	603629	Tectorin, Alpha	602574	Diseases of the ear and mastoid process	Autosomal, Recessive
Atrial Septal Defect, Secundum, with Various Cardiac and Noncardiac Defects	603642			Congenital malformations, deformations and chromosomal abnormalities	Autosomal, Dominant
Deafness, Autosomal Recessive 14	603678			Diseases of the ear and mastoid process	Autosomal, Recessive
Hypercholesterolemia, Familial, 4	603813	Low Density Lipoprotein Receptor Adaptor Protein 1	605747	Endocrine, nutritional and metabolic diseases	Autosomal, Recessive
Leukoencephalopathy with Vanishing White Matter	603896	Eukaryotic Translation Initiation Factor 2B, Subunit 1; Eukaryotic Translation Initiation Factor 2B, Subunit 2; Eukaryotic Translation Initiation Factor 2B, Subunit 5	606686; 606454; 603945	Diseases of the circulatory system	Autosomal, Recessive
Megalencephalic Leukoencephalopathy with Subcortical Cysts 1	604004	Modulator of VRAC Current 1	605908	Endocrine, nutritional and metabolic diseases	Autosomal, Recessive
Alpha-Thalassemia	604131	Hemoglobin - Alpha Locus 1; Hemoglobin--Alpha Locus 2	141800; 141850	Diseases of the blood and blood-forming organs and certain disorders involving the immune mechanism
Chudley-McCullough Syndrome	604213	G Protein Signaling Modulator 2	609245	Congenital malformations, deformations and chromosomal abnormalities	Autosomal, Recessive
Ectrodactyly, Ectodermal Dysplasia, and Cleft Lip/Palate Syndrome 3	604292	Tumor Protein p63	603273	Congenital malformations, deformations and chromosomal abnormalities	Autosomal, Dominant
Spinal Muscular Atrophy, Distal, Autosomal Recessive, 1	604320	Immunoglobulin MU-Binding Protein 2; Receptor Expression-Enhancing Protein 1	600502; 609139	Diseases of the nervous system	Autosomal, Recessive
Spastic Paraplegia 11, Autosomal Recessive	604360	SPG11 Vesicle Trafficking Associated, Spatacsin	610844	Diseases of the nervous system	Autosomal, Recessive
Myoclonic Epilepsy, Congenital Deafness, Macular Dystrophy, and Psychiatric Disorders	604363			Mental and behavioural disorders	Autosomal, Recessive
Hypotrichosis 7	604379	Lipase H	607365	Congenital malformations, deformations and chromosomal abnormalities	Autosomal, Recessive
Progressive Familial Heart Block, Type IB	604559	Transient Receptor Potential Cation Channel, Subfamily M, Member 4	606936	Diseases of the circulatory system	Autosomal, Dominant
Ichthyosis, Congenital, Autosomal Recessive 5	604777	Cytochrome P450, Family 4, Subfamily F, Polypeptide 22	611495	Congenital malformations, deformations and chromosomal abnormalities	Autosomal, Recessive
Tricuspid atresia	605067	Nuclear factor of Activated T-cells, Cytoplasmic, Calcineurin-Dependent 1	600489	Congenital malformations, deformations and chromosomal abnormalities
Wiedemann-Steiner Syndrome	605130	Lysine-Specific Methyltransferase 2A	159555	Congenital malformations, deformations and chromosomal abnormalities	Autosomal, Dominant
Spinocerebellar Ataxia 13	605259	Potassium Channel, Voltage-Gated, Shaw-Related Subfamily, Member 3	176264	Diseases of the nervous system	Autosomal, Dominant
Fibromatosis, Gingival, with Hypertrichosis and Mental Retardation	605400			Congenital malformations, deformations and chromosomal abnormalities	Autosomal, Recessive
Usher Syndrome, Type IIC	605472	Adhesion G Protein-Coupled Receptor V1	602851	Congenital malformations, deformations and chromosomal abnormalities	Autosomal, Recessive
Cholestasis, Benign Recurrent Intrahepatic, 2	605479	ATP Binding Cassette, Subfamily B, Member 11	603201	Diseases of the digestive system	Autosomal, Recessive
Fanconi Anemia, Complementation Group D1	605724	BRCA2 Gene	600185	Diseases of the blood and blood-forming organs and certain disorders involving the immune mechanism	Autosomal, Recessive
Glycine Encephalopathy	605899	Glycine Decarboxylase	238300	Endocrine, nutritional and metabolic diseases	Autosomal, Recessive
Propionic Acidemia	606054	Propionyl-CoA Carboxylase, Alpha Subunit; Propionyl-Coa Carboxylase, Beta Subunit	232000; 232050	Endocrine, nutritional and metabolic diseases	Autosomal, Recessive
Intellectual Development Disorder with Short Stature, Facial Anomalies and Speech defects	606220	F-Box and Leucine-rich Repeat Protein 3	605653	Mental and behavioural disorders	Autosomal, Recessive
Alveolar Soft Part Sarcoma	606243	Alveolar Soft Part Sarcoma Chromosome Region, Candidate 1; Transcription Factor For Immunoglobulin Heavy-Chain Enhancer 3	606236; 314310	Neoplasms
Parkinson Disease 7, Autosomal Recessive Early-Onset	606324			Diseases of the nervous system	Autosomal, Recessive
Kufor-Rakeb Syndrome	606693	ATPase 13A2	610513	Diseases of the nervous system	Autosomal, Recessive
GLUT1 Deficiency Syndrome 1	606777	Solute Carrier Family 2 (Facilitated Glucose Transporter), Member 1	138140	Diseases of the nervous system	Autosomal, Recessive, Dominant
Glucose/Galactose Malabsorption	606824	Solute Carrier Family 5 (Sodium/Glucose Cotransporter), Member 1	182380	Endocrine, nutritional and metabolic diseases	Autosomal, Recessive
Albinism, Oculocutaneous, Type 1B	606952	Tyrosinase	606933	Endocrine, nutritional and metabolic diseases	Autosomal, Recessive
Pulmonary Disease, Chronic Obstructive	606963	Surfactant, Pulmonary-Associated Protein D	178635	Diseases of the respiratory system
Spinal Muscular Atrophy, Distal, Autosomal Recessive	607088	Vaccinia-Related Kinase 1	602168	Diseases of the nervous system	Autosomal, Recessive
Deafness, Autosomal Recessive 30	607101	Myosin IIIA	606808	Diseases of the ear and mastoid process	Autosomal, Recessive
Muscular Dystrophy-Dystroglycanopathy (Limb-Girdle), Type C, 5	607155	Fukutin-Related Protein	606596	Diseases of the nervous system	Autosomal, Recessive
Dravet Syndrome	607208	Sodium Voltage-Gated Channel, Alpha Subunit 1	182389	Diseases of the nervous system	Autosomal, Dominant
Coronary Heart Disease, Susceptibility to, 1	607339	Angiotensin I-Converting Enzyme; Arachidonate 5-Lipoxygenase-Activating Protein; Coagulation Factor V; Cytochrome P450, Subfamily IIE; Kinesin Family Member 6	106180; 603700; 612309; 124040; 613919	Diseases of the circulatory system
Vitamin K-Dependent Clotting Factors, Combined Deficiency of, 2	607473	Vitamin K Epoxide Reductase Complex, Subunit 1	608547	Diseases of the blood and blood-forming organs and certain disorders involving the immune mechanism	Autosomal, Recessive
Muscular Dystrophy, Congenital Merosin-Deficient, 1A	607855	Laminin, Alpha-2	156225	Diseases of the nervous system	Autosomal, Recessive
Mycobacterium Tuberculosis, Susceptibility to	607948	Killer Cell Immunoglobulin-Like Receptor, Two Domains, Long Cytoplasmic Tail, 3	604938	Certain infectious and parasitic diseases
Gaucher Disease, Perinatal Lethal	608013	Glucosidase, Beta, Acid	606463	Endocrine, nutritional and metabolic diseases	Autosomal, Recessive
Neutrophilic Dermatosis, Acute Febrile	608068	MEFV Innate Immunity Regulator, Pyrin	608107	Diseases of the skin and subcutaneous tissue	Autosomal, Dominant
Coronary Artery Disease, Autosomal Dominant, 1	608320	Glutathione S-Transferase, Mu-1; Glutathione S-Transferase, Theta-1; MADS Box Transcription Enhancer Factor 2, Polypeptide A; Phosphatase and Actin Regulator 1	138350; 600436; 600660; 608723	Diseases of the circulatory system	Autosomal, Dominant
Myocardial Infarction, Susceptibility to, 1	608446	CDKN2B Antisense RNA; Kinesin Family Member 6	613149; 613919	Diseases of the circulatory system
Major Depressive Disorder	608516	Angiotensin Receptor 1	106165	Mental and behavioural disorders
Ciliary Dyskinesia, Primary, 3	608644	Dynein, Axonemal, Heavy Chain 5	603335	Congenital malformations, deformations and chromosomal abnormalities	Autosomal, Recessive
Spondylocostal Dysostosis, Autosomal Recessive 2	608681	Mesoderm Posterior Basic Helix-Loop-Helix Transcription Factor 2	605195	Congenital malformations, deformations and chromosomal abnormalities	Autosomal, Recessive
Microcephaly 5, Primary, Autosomal Recessive	608716	Abnormal Spindle-Like, Microcephaly-Associated	605481	Congenital malformations, deformations and chromosomal abnormalities	Autosomal, Recessive
Muscular Dystrophy, Limb-Girdle, Autosomal Recessive 10	608807	Titin	188840	Diseases of the nervous system	Autosomal, Recessive
Transposition of the Great Arteries, Dextro-Looped	608808			Congenital malformations, deformations and chromosomal abnormalities
Muscular Dystrophy-Dystroglycanopathy (Congenital with Mental Retardation), type B, 6	608840	Acetylglucosaminyltransferase-Like Protein	603590	Diseases of the nervous system	Autosomal, Recessive
Choanal Atresia, Posterior	608911			Congenital malformations, deformations and chromosomal abnormalities	Autosomal, Recessive
Mental Retardation with Optic Atrophy, Facial Dysmorphism, Microcephaly, and Short Stature	609037			Congenital malformations, deformations and chromosomal abnormalities	Autosomal, Recessive
Arrhythmogenic Right ventricular Dysplasia, Familial, 9	609040	Plakophilin 2	602861	Diseases of the circulatory system	Autosomal, Dominant
Skeletal Dysplasia, Rhizomelic, with Retinitis Pigmentosa	609047			Congenital malformations, deformations and chromosomal abnormalities	Autosomal, Recessive
Fanconi Anemia, Complementation Group I	609053	FANCI Gene	611360	Diseases of the blood and blood-forming organs and certain disorders involving the immune mechanism	Autosomal, Recessive
Combined Oxidative Phosphorylation Deficiency 1	609060	Mitochondrial Elongation Factor G1	606639	Endocrine, nutritional and metabolic diseases	Autosomal, Recessive
Branchiogenic-Deafness Syndrome	609166			Congenital malformations, deformations and chromosomal abnormalities	Autosomal, Dominant
Loeys-Dietz Syndrome 1	609192			Congenital malformations, deformations and chromosomal abnormalities	Autosomal, Dominant
Charcot-Marie-Tooth Disease, Type 4H	609311	FYVE, RhoGEF and PH Domain-Containing Protein 4	611104	Diseases of the nervous system	Autosomal, Recessive
Joubert Syndrome 4	609583	Nephrocystin 1	607100	Diseases of the genitourinary system	Autosomal, Recessive
Chromosome 10q26 Deletion Syndrome	609625			Congenital malformations, deformations and chromosomal abnormalities	Autosomal, Dominant
Short Stature and Facioauriculothoracic Malformations	609654			Congenital malformations, deformations and chromosomal abnormalities	Autosomal, Recessive
Spondylocostal Dysostosis 3, Autosomal Recessive	609813	LFNG O-Fucosylpeptide 3-Beta-N-Acetylglucosaminyltransferase	602576	Congenital malformations, deformations and chromosomal abnormalities	Autosomal, Recessive
Alpha/Beta T-Cell Lymphoma with Gamma/Delta T-Cell Expansion, Severe Cytomegalovirus Infection, and Autoimmunity	609889	Recombination-Activating Gene 1	179615	Diseases of the blood and blood-forming organs and certain disorders involving the immune mechanism	Autosomal, Recessive
Metaphyseal Chondrodysplasia with cone-Shaped Epiphyses, Normal Hair, and Normal Hands	609989			Congenital malformations, deformations and chromosomal abnormalities
2-Methylbutyryl-CoA Dehydrogenase Deficiency	610006	Acyl-CoA Dehydrogenase, Short/Branched Chain	600301	Endocrine, nutritional and metabolic diseases	Autosomal, Recessive
AicardiI-Goutieres Syndrome 2	610181	Ribonuclease H2, Subunit B	610326	Diseases of the nervous system	Autosomal, Recessive
Rhizomelic Dysplasia, Scoliosis, and Retinitis Pigmentosa	610319			Diseases of the eye and adnexa	Autosomal, Recessive
Koolen-De Vries Syndrome	610443	KAT8 Regulatory NSL Complex, Subunit 1	612452	Congenital malformations, deformations and chromosomal abnormalities	Autosomal, Dominant
Thiopurines, Poor Metabolism of, 1	610460	Thiopurine S-Methyltransferase	187680	Endocrine, nutritional and metabolic diseases	Autosomal, Recessive
Arrhythmogenic Right Ventricular Dysplasia, Familial, 11	610476	Desmocollin-2	125645	Diseases of the circulatory system	Autosomal, Recessive
Mandibulofacial Dysostosis, Guion-Almeida Type	610536	Elongation Factor Tu GTP-Binding Domain-Containing 2	603892	Congenital malformations, deformations and chromosomal abnormalities	Autosomal, Dominant
Leber Congenital Amaurosis 12	610612	Retinal Degeneration 3	180040	Diseases of the eye and adnexa	Autosomal, Recessive
Cataract 11, Multiple Types	610623	Paired-Like Homeodomain Transcription Factor 3	602669	Diseases of the eye and adnexa	Autosomal, Dominant
Neutral Lipid Storage Disease with Myopathy	610717	Patatin-Like Phospholipase Domain-Containing Protein 2	609059	Endocrine, nutritional and metabolic diseases	Autosomal, Recessive
Noonan Syndrome 4	610733	SOS RAS/RAC Guanine Nucleotide Exchange Factor 1	182530	Congenital malformations, deformations and chromosomal abnormalities	Autosomal, Dominant
Congenital Disorder of Glycosylation, Type Im	610768	Dolichol Kinase	610746	Endocrine, nutritional and metabolic diseases	Autosomal, Recessive
Fanconi Anemia, Complementation group N	610832	Partner and Localizer of BRCA2	610355	Diseases of the blood and blood-forming organs and certain disorders involving the immune mechanism	Autosomal, Dominant
Osteogenesis Imperfecta, Type VIII	610915	Prolyl 3-Hydroxylase 1	610339	Congenital malformations, deformations and chromosomal abnormalities	Autosomal, Recessive
Pitt-Hopkins Syndrome	610954	Transcription Factor 4	602272	Congenital malformations, deformations and chromosomal abnormalities	Autosomal, Dominant
Mental Retardation, Autosomal Recessive 5	611091	NOL1/NOP2/SUN Domain Family, Member 2	610916	Mental and behavioural disorders	Autosomal, Recessive
Atrial Septal Defect 4	611363	T-Box 20	606061	Congenital malformations, deformations and chromosomal abnormalities
Bestrophinopathy, Autosomal Recessive	611809	Bestrophin 1	607854	Diseases of the eye and adnexa	Autosomal, Recessive
Temple-Baraitser Syndrome	611816	Potassium channel, Voltage-Gated, Subfamily H, Member 1	603305	Congenital malformations, deformations and chromosomal abnormalities	Autosomal, Dominant
Epidermolysis Bullosa Simplex with Pyloric Atresia	612138	Plectin	612138	Congenital malformations, deformations and chromosomal abnormalities	Autosomal, Recessive
Thrombophilia Due to Protein C Deficiency, Autosomal Recessive	612304	Protein C	612283	Diseases of the blood and blood-forming organs and certain disorders involving the immune mechanism	Autosomal, Recessive
Jervell and Lange-Nielsen Syndrome 2	612347	Potassium Channel, Voltage-Gated, ISK-Related Subfamily, Member 1	176261	Diseases of the circulatory system	Autosomal, Recessive
Pontocerebellar Hypoplasia, Type 2B	612389	tRNA Splicing Endonuclease, Subunit 2	608753	Congenital malformations, deformations and chromosomal abnormalities	Autosomal, Recessive
Dystonia 17, Torsion, Autosomal Recessive	612406			Diseases of the nervous system	Autosomal, Recessive
Factor XI Deficiency	612416	Coagulation Factor XI	264900	Diseases of the blood and blood-forming organs and certain disorders involving the immune mechanism	Autosomal, Recessive, Dominant
Diamond-Blackfan Anemia 6	612561	Ribosomal Protein L5	603634	Diseases of the blood and blood-forming organs and certain disorders involving the immune mechanism	Autosomal, Dominant
Polyneuropathy, Hearing Loss, Ataxia, Retinitis Pigmentosa, and Cataract	612674	Abhydrolase Domain-Containing Protein 12	613599	Diseases of the nervous system	Autosomal, Recessive
Dystonia, Dopa-Responsive, Due to Sepiapterin Reductase Deficiency	612716	Sepiapterin Reductase	182125	Diseases of the nervous system	Autosomal, Recessive
Atrial Septal Defect 5	612794	Actin, Alpha, Cardiac Muscle	102540	Congenital malformations, deformations and chromosomal abnormalities	Autosomal, Dominant
Emery-Dreifuss Muscular Dystrophy 5, Autosomal Dominant	612999	Spectrin Repeat-Containing Nuclear Envelope Protein 2	608442	Diseases of the nervous system	Autosomal, Dominant
MACS Syndrome	613075	RAS and RAB Interactor 2	610222	Congenital malformations, deformations and chromosomal abnormalities	Autosomal, Recessive
Inflammatory Bowel Disease 28, Autosomal Recessive	613148	Interleukin 10 Receptor, Alpha	146933	Diseases of the digestive system	Autosomal, Recessive
Muscular Dystrophy-Dystroglycanopathy (Congenital With Impaired Intellectual Impairment), Type B, 1	613155	Protein O-Mannosyltransferase 1	607423	Diseases of the nervous system	Autosomal, Recessive
Factor XIII, A Subunit, Deficiency of	613225	Factor XIII, A1 Subunit	134570	Diseases of the blood and blood-forming organs and certain disorders involving the immune mechanism	Autosomal, Recessive
Tuberous Sclerosis 2	613254	TSC2 Gene	191092	Congenital malformations, deformations and chromosomal abnormalities	Autosomal, Dominant
Spondylometaphyseal Dysplasia, Megarbane-Dagher-Melki Type	613320	Presequence Translocase-Associated Motor 16, S. cerevesiae, Homolog of	614336	Congenital malformations, deformations and chromosomal abnormalities	Autosomal, Recessive
Warsaw Breakage Syndrome	613398	DEAD H/Box 11	601150	Congenital malformations, deformations and chromosomal abnormalities	Autosomal, Recessive
Retinitis Pigmentosa 54	613428	Photoreceptor Cilium Actin Regulator	613425	Diseases of the eye and adnexa	Autosomal, Recessive
Myopathy, Lactoc Acidosis, and Sideroblastic Anemia 2	613561	Tyrosyl-tRNA Synthetase 2	610957	Diseases of the nervous system	Autosomal, Recessive
Noonan Syndrome-Like Disorder with or without Juvenile Myelomonocytic Leukemia J	613563	CBL Protooncogene	165360	Congenital malformations, deformations and chromosomal abnormalities	Autosomal, Dominant
Occult Macular Dystrophy	613587	RP1-Like Protein 1	608581	Diseases of the eye and adnexa	Autosomal, Dominant
Gastric Cancer	613659	Cytochrome P450, Subfamily I, Polypeptide 1; Glutathione S-Transferase, Mu-1	108330; 138350	Neoplasms
Cone-Rod Dystrophy 15	613660	Cadherin-Related Family, Member 1	609502	Diseases of the eye and adnexa	Autosomal, Recessive
Long QT Syndrome 2	613688	Potassium Channel, Voltage-Gated, Subfamily H, Member 2	152427	Diseases of the circulatory system	Autosomal, Dominant
Cardiomyopathy, Familial Hypertrophic 7	613690	Troponin I, Cardiac	191044	Diseases of the circulatory system	Autosomal, Dominant
Complement Component 3 Deficiency, Autosomal Recessive	613779			Diseases of the blood and blood-forming organs and certain disorders involving the immune mechanism	Autosomal, Recessive
Leber Congenital Amaurosis 7	613829	Cone-Rod Homeobox-Containing Gene	602225	Diseases of the eye and adnexa	Autosomal, Dominant
Leber Congenital Amaurosis 8	613835	Crumbs, Drosophila, Homolog of, 1	604210	Diseases of the eye and adnexa	Autosomal, Recessive
Retinitis Pigmentosa 38	613862	MER Tyrosine Kinase Protooncogene	604705	Diseases of the eye and adnexa	Autosomal, Recessive
Generalized Epilepsy with Febrile Seizures Plus, Type 7	613863	Sodium Voltage-Gated Channel, Alpha Subunit 9	603415	Diseases of the nervous system	Autosomal, Dominant
Spinocerebellar Ataxia 35	613908	Transglutaminase 6	613900	Diseases of the nervous system	Autosomal, Dominant
IgA Nephropathy, Susceptibility to, 2	613944	Collagen, Type IV, Alpha-4	120131	Diseases of the blood and blood-forming organs and certain disorders involving the immune mechanism	Autosomal, Dominant
Beta-Thalassemia	613985	Hemoglobin - Beta Locus	141900	Diseases of the blood and blood-forming organs and certain disorders involving the immune mechanism	Autosomal, Recessive, Dominant
Lymphedema, Primary, with Myelodysplasia	614038	GATA-Binding Protein 2	137295	Neoplasms	Autosomal, Dominant
Spastic Paraplegia 52, Autosomal Recessive	614067	Adaptor-Related Protein Complex 4, Sigma-1 Subunit	607243	Diseases of the nervous system	Autosomal, Recessive
Immunodeficiency-Centromeric Instability-Facial Anomalies Syndrome 2	614069	Zinc Finger And BTB Domain Containing 24	614064	Diseases of the blood and blood-forming organs and certain disorders involving the immune mechanism	Autosomal, Recessive
Multiple Congenital Anomalies-Hypotonia-Seizures Syndrome 1	614080	Phosphatidylinositol Glycan Anchor Biosynthesis Class N Protein	606097	Congenital malformations, deformations and chromosomal abnormalities	Autosomal, Recessive
Fanconi Anemia, Complementation Group G	614082	FANCG Gene	602956	Diseases of the blood and blood-forming organs and certain disorders involving the immune mechanism	Autosomal, Recessive
Psoriasis 14, Pustular	614204	Interleukin 36 Receptor Antagonist	605507	Diseases of the skin and subcutaneous tissue	Autosomal, Recessive
Inflammatory Skin and Bowel Disease, Neonatal, 1	614328	A Disintegrin and Metalloproteinase Domain 17	603639	Diseases of the blood and blood-forming organs and certain disorders involving the immune mechanism	Autosomal, Recessive
Pregnancy Loss, Recurrent, Susceptibility to, 1	614389	5,10-Methylenetetrahydrofolate Reductase; Coagulation Factor II; Coagulation Factor V; Major Histocompatibility Complex, Class II, DP Beta-1; Major Histocompatibility Complex, Class II, DQ Beta-1; Major Histocompatibility Complex, Class II, DR Beta-1; Tumor Necrosis Factor	607093; 176930; 612309; 142858; 604305; 142857; 191160	Pregnancy, childbirth and the puerperium	Autosomal, Dominant
Pregnancy Loss, Recurrent, Susceptibility to, 2	614390	Coagulation Factor II	176930	Diseases of the blood and blood-forming organs and certain disorders involving the immune mechanism	Autosomal, Dominant
Ventricular Septal Defect 1	614429	GATA-Binding Protein 4	600576	Diseases of the circulatory system	Autosomal, Dominant
Hypertrophic Osteoarthropathy, Primary, Autosomal Recessive, 2	614441	Solute Carrier Organic Anion Transporter Family, Member 2A1	601460	Diseases of the musculoskeletal system and connective tissue	Autosomal, Recessive
Thrombocythemia 3	614521	Janus Kinase 2	147796	Diseases of the musculoskeletal system and connective tissue	Autosomal, Dominant
Developmental and Epileptic Encephalopathy 13	614558	Sodium Voltage-Gated Channel, Alpha Subunit 8	600702	Diseases of the nervous system	Autosomal, Dominant
Night Blindness, Congenital Stationary, Type 1E	614565	G Protein-Coupled Receptor 179	614515	Diseases of the eye and adnexa	Autosomal, Recessive
Coffin-Siris Syndrome 4	614609	SWI/SNF-Related, Matrix-Associated, Actin-Dependent Regulator of Chromatin, Subfamily A, Member 4	603254	Congenital malformations, deformations and chromosomal abnormalities	Autosomal, Dominant
Acrodysostosis 2 With or without Hormone Resistance	614613	Phosphodiesterase 4D, cAMP-Specific	600129	Congenital malformations, deformations and chromosomal abnormalities	Autosomal, Dominant
Meconium Ileus	614665	Guanylate Cyclase 2C	601330	Certain conditions originating in the perinatal period	Autosomal, Recessive
Immunodeficiency, Common Variable, 8, with Autoimmunity	614700	Lipopolysaccharide-Responsive, Beige-Like Anchor Protein	606453	Diseases of the blood and blood-forming organs and certain disorders involving the immune mechanism	Autosomal, Recessive
Brown-Vialetto-Van Laere Syndrome 2	614707	Solute Carrier Family 52 (Riboflavin Transporter), Member 2	607882	Diseases of the nervous system	Autosomal, Recessive
Methylmalonic Aciduria and Homocystinuria, cbIJ Type	614857	ATP-Binding Cassette, Subfamily D, Member 4	603214	Endocrine, nutritional and metabolic diseases	Autosomal, Recessive
Charcot-Marie-Tooth Disease, Demyelinating, Type 4F	614895	Periaxin	605725	Diseases of the nervous system	Autosomal, Recessive
Combined Oxidative Phosphorylation Deficiency 14	614946	Phenylalanyl-tRNA Synthetase 2, Mitochondrial	611592	Endocrine, nutritional and metabolic diseases	Autosomal, Recessive
Nephrotic Syndrome, Type 7	615008	Diacylglycerol Kinase, Epsilon, 64-kD	601440	Diseases of the blood and blood-forming organs and certain disorders involving the immune mechanism	Autosomal, Recessive
Ichthyosis, Congenital, Autosomal Recessive, 10	615024	Patatin-Like Phospholipase Domain-Containing Protein 1	612121	Congenital malformations, deformations and chromosomal abnormalities	Autosomal, Recessive
Spastic Paraplegia 56, Autosomal Recessive	615030	Cytochrome P450, Family 2, Subfamily U, Polypeptide 1	610670	Diseases of the nervous system	Autosomal, Recessive
Arthrogryposis, Distal, Type 5D	615065	Endothelin-Converting Enzyme-Like 1	605896	Congenital malformations, deformations and chromosomal abnormalities	Autosomal, Recessive
Mitochondrial DNA Depletion Syndrome 11	615084	Mitochondrial Genome Maintenance Exonuclease 1	615076	Diseases of the nervous system	Autosomal, Recessive
Lymphoproliferative Syndrome 2	615122	CD27 Antigen	186711	Neoplasms	Autosomal, Recessive
Immunodeficiency 56	615207	Interleukin 21 Receptor	605383	Diseases of the blood and blood-forming organs and certain disorders involving the immune mechanism	Autosomal, Recessive
Cardiomyopathy, Dilated, 1KK	615248	Myopalladin	608517	Diseases of the circulatory system	Autosomal, Dominant
Charcot-Marie-Tooth Disease, Type 4B3	615284	Set-Binding Factor 1	603560	Diseases of the nervous system	Autosomal, Recessive
Craniosynostosis 3	615314	Transcription Factor 12	600480	Congenital malformations, deformations and chromosomal abnormalities	Autosomal, Dominant
Charcot-Marie-Tooth Disease, Recessive Intermediate C	615376	Pleckstrin Homology Domain- and RhoGEF Domain-Containing Protein G5	611101	Diseases of the nervous system
Hypotonia, Infantile, with Psychomotor Retardation and characteristic Facies 1	615419	Sodium Leak Channel, Nonselective	611549	Congenital malformations, deformations and chromosomal abnormalities	Autosomal, Recessive
Mitochondrial Complex III Deficiency, Nuclear Type 6	615453	Cytochrome C1	123980	Diseases of the nervous system	Autosomal, Recessive
Immunodeficiency 12	615468	Mucosa-Associated Lymphoid Tissue Lymphoma Translocation Gene 1	604860	Diseases of the blood and blood-forming organs and certain disorders involving the immune mechanism	Autosomal, Recessive
Mitochondrial DNA Depletion Syndrome 13 (Encephalomyopathic Type)	615471	F-Box and Leucine-Rich Repeat Protein 4	605654	Diseases of the nervous system	Autosomal, Recessive
Epileptic Encephalopathy, Early Infantile, 18	615476	SZT2 Subunit of KICSTOR Complex	615463	Diseases of the nervous system	Autosomal, Recessive
Mental Retardation, Autosomal Dominant 21	615502	CCCTC-Binding Factor	604167	Congenital malformations, deformations and chromosomal abnormalities	Autosomal, Dominant
Hypobetalipoproteinemia, Familial, 1	615558	Apolipoprotein B	107730	Diseases of the blood and blood-forming organs and certain disorders involving the immune mechanism	Autosomal, Recessive, Dominant
Loeys-Dietz Syndrome 5	615582	Transforming Growth Factor, Beta-3	190230	Congenital malformations, deformations and chromosomal abnormalities	Autosomal, Dominant
Combined Oxidative Phosphorylation Deficiency 19	615595	LYR Motif-Containing Protein 4	613311	Endocrine, nutritional and metabolic diseases	Autosomal, Recessive
Joubert Syndrome 22	615665	Phosphodiesterase 6D, cGMP-Specific, Rod, Delta	602676	Congenital malformations, deformations and chromosomal abnormalities	Autosomal, Recessive
Hyperphosphatasia with mental retardation syndrome 4	615716	Post-GPI Attachment To Proteins 3	611801	Congenital malformations, deformations and chromosomal abnormalities	Autosomal, Recessive
Premature Ovarian Failure 8	615723	Stromal Antigen 3	608489	Endocrine, nutritional and metabolic diseases	Autosomal, Recessive
Cardiomyopathy, Dilated, with Woolly Hair, Keratoderma, and Tooth Agenesis	615821	Desmoplakin	125647	Congenital malformations, deformations and chromosomal abnormalities	Autosomal, Dominant
Mitochondrial Complex III Deficiency, Nuclear Type 7	615824	Ubiquinol-Cytochrome C Reductase Complex Assembly Factor 2	614461	Diseases of the nervous system	Autosomal, Recessive
Pancreatic Agenesis 2	615935	Pancreas Transcription Factor 1, Alpha Subunit	607194	Congenital malformations, deformations and chromosomal abnormalities	Autosomal, Recessive
Orofaciodigital Syndrome XIV	615948	C2 Calcium-Dependent Domain-Containing Protein 3	615944	Congenital malformations, deformations and chromosomal abnormalities	Autosomal, Recessive
Bardet-Biedl Syndrome 2	615981	BBS2 Gene	606151	Congenital malformations, deformations and chromosomal abnormalities	Autosomal, Recessive
Bardet-Biedl Syndrome 8	615985	Tetratricopeptide Repeat Domain-Containing Protein 8	608132	Congenital malformations, deformations and chromosomal abnormalities	Autosomal, Recessive
Bardet-Biedl Syndrome 9	615986	Parathyroid Hormone-Responsive B1 Gene	607968	Congenital malformations, deformations and chromosomal abnormalities	Autosomal, Recessive
Bardet-Biedl Syndrome 10	615987	BBS10 Gene	610148	Congenital malformations, deformations and chromosomal abnormalities	Autosomal, Recessive
Bardet-Biedl Syndrome 12	615989	BBS12 Gene	610683	Congenital malformations, deformations and chromosomal abnormalities	Autosomal, Recessive
Dysfibrinogenemia, Congenital	616004	Fibrinogen, A, Alpha Polypeptide	134820	Diseases of the blood and blood-forming organs and certain disorders involving the immune mechanism	Autosomal, Recessive, Dominant
Neu-Laxova Syndrome 2	616038	Phosphoserine Aminotransferase 1	610936	Congenital malformations, deformations and chromosomal abnormalities	Autosomal, Recessive
Spinocerebellar Ataxia 40	616053	Coiled-Coil Domain-Containing Protein 88C	611204	Diseases of the nervous system	Autosomal, Dominant
Osteogenesis Imperfecta, Type XVI	616229	Camp Response Element-Binding Protein 3-Like 1	616215	Congenital malformations, deformations and chromosomal abnormalities	Autosomal, Recessive
Combined Oxidative Phosphorylation Deficiency 24	616239	Asparaginyl-tRNA Synthetase 2	612803	Endocrine, nutritional and metabolic diseases	Autosomal, Recessive
Lethal Congenital Contracture Syndrome 7	616286	Contactin-Associated Protein 1	602346	Diseases of the nervous system	Autosomal, Recessive
Spinocerebellar Ataxia, Autosomal Recessive 20	616354	Sorting Nexin 14	616105	Congenital malformations, deformations and chromosomal abnormalities	Autosomal, Recessive
Immunodeficiency 40	616433	Dedicator of Cytokinesis 2	603122	Diseases of the blood and blood-forming organs and certain disorders involving the immune mechanism	Autosomal, Recessive
Frontotemporal Dysplasia and/or Amyotrophic Lateral Sclerosis 4	616439	TANK-Binding kinase 1	604834	Diseases of the nervous system	Autosomal, Dominant
Basel-Vanagait-Smirin-Yosef Syndrome	616449	Mediator Complex Subunit 25	610197	Congenital malformations, deformations and chromosomal abnormalities	Autosomal, Recessive
Infantile Liver Failure Syndrome 2	616483	Neuroblastoma-Amplified Sequence	608025	Diseases of the digestive system	Autosomal, Recessive
Short-Rib Thoracic Dysplasia 14 With Polydactyly	616546	KIAA0586 Gene	610178	Congenital malformations, deformations and chromosomal abnormalities	Autosomal, Recessive
Roifman Syndrome	616651	RNA, U4ATAC Small Nuclear	601428	Congenital malformations, deformations and chromosomal abnormalities	Autosomal, Recessive
Spastic Tetraplegia, Thin Corpus Callosum, and Progressive Microcephaly	616657	Solute Carrier Family 1 (Glutamate/Neutral Amino Acid Transporter), Member 4	600229	Congenital malformations, deformations and chromosomal abnormalities	Autosomal, Recessive
Congenital Disorder of Glycosylation, Type IIn	616721	Solute Carrier Family 39 (Zinc Transporter), Member 8	616721	Congenital malformations, deformations and chromosomal abnormalities	Autosomal, Recessive
Hypotonia, Infantile, with Psychomotor Retardation and Characteristic Facies 2	616801	UNC80 Homolog, NALCN Channel Complex Subunit	612636	Congenital malformations, deformations and chromosomal abnormalities	Autosomal, Recessive
Spasticity, Childhood-Onset, with Hyperglycinemia	616859	Glutaredoxin 5	609588	Endocrine, nutritional and metabolic diseases	Autosomal, Recessive
Hypotonia, Infantile, with Psychomotor Retardation and Characteristic Facies 3	616900	TBC1 Domain-Containing Kinase	616899	Congenital malformations, deformations and chromosomal abnormalities	Autosomal, Recessive
Developmental And Epileptic Encephalopathy 38	617020	ARV1 Homolog, Fatty Acid Homeostasis Modulator	611647	Diseases of the nervous system	Autosomal, Recessive
Night Blindness, Congenital Stationary, Type 1H	617024	Guanine Nucleotide-Binding Protein, Beta-3	139130	Diseases of the eye and adnexa	Autosomal, Recessive
Developmental and Epileptic Encephalopathy 42	617106	Calcium Channel, Voltage-Dependent, P/Q Type, Alpha-1A Subunit	601011	Diseases of the nervous system	Autosomal, Dominant
Spinocerebellar Ataxia, Autosomal Recessive 24	617133	Ubiquitin-Like Modifier Activating Enzyme 5	610552	Congenital malformations, deformations and chromosomal abnormalities	Autosomal, Recessive
Dystonia, Childhood-Onset, with Optic Atrophy and Basal Ganglia Abnormalities	617282	Mitochondrial Trans-2-Enoyl-CoA Reductase	608205	Endocrine, nutritional and metabolic diseases	Autosomal, Recessive
Hyperlipoproteinemia, Type III	617347	Apolipoprotein E	107741	Endocrine, nutritional and metabolic diseases
Ichthyosis, Congenital, Autosomal Recessive 13	617574	SDR9C7	609769	Congenital malformations, deformations and chromosomal abnormalities	Autosomal, Recessive
Vertebral, Cardiac, Renal, and Limb Defects Syndrome 1	617660	3-Hydroxyanthranilate 3,4-Dioxygenase	604521	Congenital malformations, deformations and chromosomal abnormalities	Autosomal, Recessive
Vertebral, Cardiac, Renal, and Limb Defects Syndrome 2	617661	Kynureninase	605197	Congenital malformations, deformations and chromosomal abnormalities	Autosomal, Recessive
Ehlers-Danlos Syndrome, Arthrochalasia Type, 2	617821	Collagen, Type I, Alpha-2	120160	Congenital malformations, deformations and chromosomal abnormalities	Autosomal, Dominant
Neurodevelopmental Disorder with Microcephaly, Epilepsy, and Brain Atrophy	617862	Trafficking Protein Particle Complex, Subunit 6B	610397	Congenital malformations, deformations and chromosomal abnormalities	Autosomal, Recessive
Developmental And Epileptic Encephalopathy 63	617976	Complexin 1	605032	Diseases of the nervous system	Autosomal, Recessive
Tumoral Calcinosis, Hyperphosphatemic, Familial, 2	617993	Fibroblast Growth Factor 23	605380	Diseases of the musculoskeletal system and connective tissue	Autosomal, Recessive
Peripheral Neuropathy, Autosomal Recessive, with or without Impaired Intellectual Development	618124	Minichromosome Maintenance 3-Associated Protein	603294	Diseases of the nervous system	Autosomal, Recessive
Spermatogenic Failure 33	618152	WD Repeat-Containing Protein 66	618146	Diseases of the genitourinary system	Autosomal, Recessive
Epidermodysplasia Verruciformis, Susceptibility to, 2	618231	Transmembrane Channel-Like protein 8	605829	Endocrine, nutritional and metabolic diseases	Autosomal, Recessive
Mitochondrial Complex I Deficiency, Nuclear Type 17	618239	NADH Dehydrogenase (Ubiquinone) Complex I, Assembly Factor 6	612392	Diseases of the nervous system	Autosomal, Recessive
Hyper-IgE Recurrent Infection Syndrome 3, Autosomal Recessive	618282	Zinc Finger Protein 341	618269	Diseases of the blood and blood-forming organs and certain disorders involving the immune mechanism	Autosomal, Recessive
Myasthenic Syndrome, Congenital, 25, Presynaptic	618323	Vesicle-Associated Membrane Protein 1	185880	Diseases of the nervous system	Autosomal, Recessive
Intellectual Developmental Disorder 62	618793	Discs Large Maguk Scaffold Protein 4	602887	Mental and behavioural disorders	Autosomal, Dominant
Juvenile Arthritis	618795	Laccase (Multicopper Reductase) Domain-Containing Protein 1	613409	Diseases of the musculoskeletal system and connective tissue	Autosomal, Recessive
Immunodeficiency 69	618963	Interferon, Gamma	147570	Diseases of the blood and blood-forming organs and certain disorders involving the immune mechanism	Autosomal, Recessive
Myofibrillar Myopathy 10	619040	Supervillin	604126	Diseases of the nervous system	Autosomal, Recessive
Mitochondrial Complex IV Deficiency, Nuclear Type 12	619055	PET100 Cytochrome c Oxidase Chaperone	614770	Endocrine, nutritional and metabolic diseases	Autosomal, Recessive
Myofibrillar Myopathy 11	619178	Unc-45 Myosin Chaperone B	614770	Diseases of the nervous system	Autosomal, Recessive
