# Supplementary material for: Catalogue for Transmission Genetics in Arabs (CTGA) Database: Analysing Lebanese Data on Genetic Disorders
Source: Genes (Basel). 2021 Sep 27;12(10):1518. doi: 10.3390/genes12101518 (PMC8535931; doi:10.3390/genes12101518)
Supplement: Supplementary file 1 [file genes-12-01518-s001.zip › SupplementaryTableS2 26-09-2021.xlsx]

## Sheet: CTGA-unique variants
Name	Related Gene Record	Primary Related Disease Record	Clinical Significance
NM_000132.3:c.6858_6868del	Coagulation Factor VIII	Hemophilia A	Likely Pathogenic
NM_000132.3:c.4460del	Coagulation Factor VIII	Hemophilia A	Likely Pathogenic
NM_000132.3:c.2830_2831del	Coagulation Factor VIII	Hemophilia A	Likely Pathogenic
NM_000132.3:c.2040_2043del	Coagulation Factor VIII	Hemophilia A	Likely Pathogenic
NM_000132.3:c.602-3C>A	Coagulation Factor VIII	Hemophilia A	Likely Pathogenic
NM_000132.3:c.6907C>T	Coagulation Factor VIII	Hemophilia A	Likely Pathogenic
NM_000132.3:c.6407G>A	Coagulation Factor VIII	Hemophilia A	Likely Pathogenic
NM_000132.3:c.1445T>G	Coagulation Factor VIII	Hemophilia A	Likely Pathogenic
NM_000132.3:c.763G>A	Coagulation Factor VIII	Hemophilia A	Likely Pathogenic
NM_000132.3:c.679T>G	Coagulation Factor VIII	Hemophilia A	Likely Pathogenic
NM_000132.3:c.277C>T	Coagulation Factor VIII	Hemophilia A	Likely Pathogenic
NM_006892.3:c.2308A>G	DNA Methyltransferase 3B	Immunodeficiency-Centromeric Instability-Facial Anomalies Syndrome 1	Likely Pathogenic
NM_002972.3:c.1004T>C	Set-Binding Factor 1	Charcot-Marie-Tooth Disease, Type 4B3	Likely Pathogenic
NM_002408.3:c.693del	Alpha-1,6-Mannosyl-Glycoprotein Beta-1,2-N-Acetylglucosaminyltransferase
NM_006019.3:c.702delG	T Cell Immune Regulator 1	Osteopetrosis, Autosomal Recessive 1	Likely Pathogenic
NM_024649.4:c.322_333dup	BBS1 Gene	Bardet-Biedl Syndrome 1	Likely Pathogenic
NM_001127671.1:c.380dup	Leukemia Inhibitory Factor Receptor	Stuve-Wiedemann Syndrome
NM_001034852.2:c.910del	SPARC-Related Modular Calcium-Binding 1	Microphthalmia with Limb Anomalies	Pathogenic
NM_001110556.1:c.2411T>A	Filamin A	Otopalatodigital Syndrome, Type I	Likely Pathogenic
NM_004972.3:c.1597A>T	Janus Kinase 2	Leukemia, Acute Myeloid	Likely Pathogenic
NM_000044.3:c.1617-3C>G	Androgen Receptor	Androgen Insensitivity Syndrome	Likely Pathogenic
NM_000276.3:c.1672G>T	OCRL Gene	Lowe Oculocerebrorenal Syndrome	Pathogenic
NM_000082.3:c.173+1046A>G	Excision-Repair Cross-Complementing, Group 8	Cockayne Syndrome, Type A	Pathogenic
NM_007326.4:c.813_815delinsAA	Cytochrome b5 Reductase 3	Methemoglobinemia due to Deficiency of Methemoglobin Reductase	Pathogenic
NM_001182.4:c.239T>G	Aldehyde Dehydrogenase 7 Family, Member A1	Epilepsy, Pyridoxine Dependent	Likely Pathogenic
NM_203475.2:c.848_854dup	Porcupine O-Acyltransferase	Focal Dermal Hypoplasia	Likely Pathogenic
NM_000497.3:c.1210dup	Cytochrome P450, Subfamily XIB, Polypeptide 1	Adrenal Hyperplasia, Congenital, due to 11-Beta-Hydroxylase Deficiency
NM_005159.4:c.251T>C	Actin, Alpha, Cardiac Muscle	Atrial Septal Defect 5	Pathogenic
NM_139248.2:c.179C>G	Lipase H	Hypotrichosis 7	Pathogenic
NM_001029871.4:c.164_165delinsAA	R-Spondin Family, Member 4	Nail Disorder, Nonsyndromic Congenital, 4	Pathogenic
NM_004273.5:c.1083_1090delinsCGGCA	Carbohydrate Sulfotransferase 3	Spondyloepiphyseal Dysplasia with Congenital Joint Dislocations	Pathogenic
NM_004273.5:c.1285C>T	Carbohydrate Sulfotransferase 3	Spondyloepiphyseal Dysplasia with Congenital Joint Dislocations	Likely Pathogenic
NM_004273.5:c.620T>G	Carbohydrate Sulfotransferase 3	Spondyloepiphyseal Dysplasia with Congenital Joint Dislocations	Likely Pathogenic
NM_004425.4:c.121+1G>C	Extracellular Matrix Protein 1	Lipoid Proteinosis of Urbach and Wiethe	Pathogenic
NM_000248.3:c.710+5G>T	Microphthalmia-Associated Transcription Factor	Waardenburg Syndrome, Type 2A	Likely Pathogenic
NM_001122659.3:c.1025G>T	Endothelin Receptor, Type B	Waardenburg Syndrome, Type 4A
NM_000214.2:c.1388_1389insT	Jagged 1	Alagille Syndrome 1	Likely Pathogenic
NM_017653.5:c.194-1G>A	Dymeclin	Dyggve-Melchior-Clausen Disease	Likely Pathogenic
NM_000372.5:c.1078A>G	Tyrosinase	;Albinism, Oculocutaneous, Type 1B	Likely Pathogenic
NM_000372.4:c.1207del	Tyrosinase	;Albinism, Oculocutaneous, Type 1B	Likely Pathogenic
NM_201253.2:c.1345C>T	Crumbs, Drosophila, Homolog of, 1	Leber Congenital Amaurosis 8	Pathogenic
NM_000372.4:c.814T>C	Tyrosinase	;Albinism, Oculocutaneous, Type 1B	Likely Pathogenic
NM_004456.5:c.349C>T	Enhancer Of Zeste 2 Polycomb Repressive Complex 2 Subunit	Breast Cancer
NM_015120.4:c.11876-3T>G	ALMS1 Centrosome and Basal Body Associated Protein	Alstrom Syndrome
NM_003108.3:c.146T>A	SRY-Box 11	SOX11-Related Syndrome	Likely Pathogenic
NM_032119.3:c.17756-2239_17856+11701delinsTAGACAGGGTTTCACC	Adhesion G Protein-Coupled Receptor V1	Usher Syndrome, Type IIC	Pathogenic
NM_206933.2:c.11907del	USH2A gene	Usher Syndrome, Type IIA	Likely Pathogenic
NM_000260.3:c.834C>A	Myosin VIIA	Usher Syndrome Type I	Likely Pathogenic
CCL5, -403G-A	Chemokine, CC Motif, Ligand 5
NM_198129.2:c.4299dup	Laminin, Alpha-3	Epidermolysis Bullosa, Junctional, Herlitz Type
NM_000243.3:c.-123A>G	MEFV Innate Immunity Regulator, Pyrin	Familial Mediterranean Fever	Likely Pathogenic
NM_000243.3:c.-1309G>A	MEFV Innate Immunity Regulator, Pyrin	Familial Mediterranean Fever	Likely Pathogenic
NM_022168.3:c.1126G>A	Interferon-Induced Helicase C Domain-Containing Protein 1		Uncertain Significance
NM_022162.2:c.679_694del	Nucleotide-Binding Oligomerization Domain Protein 2		Uncertain Significance
NM_152383.5:c.1651_1652insGGG	DIS3-Like 3-Prime-5-Prime Exoribonuclease 2	Breast Cancer
NM_001287435.1:c.122T>C	CCAAT/Enhancer-Binding Protein, Alpha	Breast Cancer
NM_022455.5:c.2224_2243del	Nuclear Receptor-Binding Set Domain Protein1	Breast Cancer
NM_001085377.2:c.152G>T	Mutated in Colorectal Cancers	Breast Cancer
NM_000455.5:c.375-1C>T	Serine/Threonine Protein Kinase 11	Breast Cancer
NM_002691.4:c.2257T>C	Polymerase (DNA-Directed), Delta 1, Catalytic Subunit	Breast Cancer
NM_032444.4:c.1837C>T	SLX4 Structure-Specific Endonuclease Subunit	Breast Cancer
NM_000059.4:c.65C>T	BRCA2 Gene	Breast Cancer
NM_001080125.2:c.1117A>G	Caspase 8, Apoptosis-Related Cysteine Protease	Breast Cancer
NM_000059.4:c.3131G>T	BRCA2 Gene	Breast Cancer
NM_007294.4:c.2410_2411del	Breast Cancer 1 Gene	Breast Cancer
NC_000010.10:g.23508437A>G	Pancreas Transcription Factor 1, Alpha Subunit	Pancreatic Agenesis 2	Pathogenic
NM_004247.4:c.2622dupT	Elongation Factor Tu GTP-Binding Domain-Containing 2	Mandibulofacial Dysostosis, Guion-Almeida Type	Pathogenic
NM_000152.3:c.935T>G	Glucosidase, Alpha, Acid	Glycogen Storage Disease II	Likely Pathogenic
NM_007171.3:c.1456delT	Protein O-Mannosyltransferase 1	Muscular Dystrophy-Dystroglycanopathy (Congenital with Brain and Eye Anomalies), Type A, 1	Likely Pathogenic
NM_000092.5:c.2555G>A	Collagen, Type IV, Alpha-4	IgA Nephropathy, Susceptibility to, 2
NM_006359.3:c.1255G>T	Solute Carrier Family 9, Member 6	Mental Retardation, X-Linked, Syndromic, Christianson Type	Likely Pathogenic
NM_012193.4:c.762del	Frizzled Class Receptor 4	Exudative Vitreoretinopathy 1	Likely Pathogenic
NM_024678.6:c.1_2insG	Asparaginyl-tRNA Synthetase 2	Combined Oxidative Phosphorylation Deficiency 24	Likely Pathogenic
NM_003172.4:c.870del	Surfeit 1	Mitochondrial Complex IV Deficiency, Nuclear Type 1	Likely Pathogenic
NM_012203.2:c.344C>A	Glyoxylate Reductase/Hydroxypyruvate Reductase	Hyperoxaluria, Primary, Type II
NM_000140.5:c.863T>C	ATP-Binding Cassette, Subfamily B, Member 4	Protoporphyria, Erythropoietic, 1	Likely Pathogenic
NM_000435.3:c.1369T>C	Notch Receptor 3	Cerebral Arteriopathy, Autosomal Dominant, with Subcortical Infarcts and Leukoencephalopathy	Likely Pathogenic
NM_018668.5:c.1019dup	VPS33B Late Endosome and Lysosome Associated	Arthrogryposis, Renal Dysfunction, and Cholestasis 1	Likely Pathogenic
NM_003742.4:c.487T>G	ATP Binding Cassette, Subfamily B, Member 11	Cholestasis, Benign Recurrent Intrahepatic, 2	Likely Pathogenic
NM_001204401.2:c.1023_1026del	Inhibitor of Apoptosis, X-Linked	Lymphoproliferative Syndrome, X-Linked, 2	Likely Pathogenic
NM_000419.5:c.138dup	Integrin, Alpha-2B	Glanzmann Thrombasthenia	Likely Pathogenic
NM_207037.2:c.1936C>T	Transcription Factor 12	Craniosynostosis 3	Likely Pathogenic
NM_181523.3:c.1346T>C	Phosphatidylinositol 3-Kinase, Regulatory Subunit 1	Ovarian Cancer	Pathogenic
NM_001130987.2:c.5555T>C	Dysferlin	Muscular Dystrophy, Limb-Girdle, Autosomal Recessive 2	Likely Pathogenic
NM_000240.4:c.1078C>T	Monoamine Oxidase A	Brunner Syndrome	Likely Pathogenic
NM_000093.5:c.2654T>A	Collagen, Type V, Alpha-1	Ehlers-Danlos Syndrome, classic type, 1	Likely Pathogenic
NM_033419.5:c.203del	Post-GPI Attachment To Proteins 3	Hyperphosphatasia with mental retardation syndrome 4
NM_003038.5:c.925T>G	Solute Carrier Family 1 (Glutamate/Neutral Amino Acid Transporter), Member 4	Spastic Tetraplegia, Thin Corpus Callosum, and Progressive Microcephaly	Likely Pathogenic
NM_001079537.2:c.23T>A	Trafficking Protein Particle Complex, Subunit 6B	Neurodevelopmental Disorder with Microcephaly, Epilepsy, and Brain Atrophy
NM_006516.4:c.1279-2A>C	Solute Carrier Family 2 (Facilitated Glucose Transporter), Member 1	GLUT1 Deficiency Syndrome 1	Likely Pathogenic
NM_000533.5:c.82G>C	Proteolipid Protein 1	Pelizaeus-Merzbacher Disease	Likely Pathogenic
NM_004977.3:c.465delG	Potassium Channel, Voltage-Gated, Shaw-Related Subfamily, Member 3	Spinocerebellar Ataxia 13	Likely Pathogenic
NM_016006.5:c.748T>G	Abhydrolase Domain-Containing Protein 5, Lysophosphatidic Acid Acyltransferase	Chanarin-Dorfman Syndrome	Pathogenic
NM_000083.3:c.2786delC	Chloride Channel 1, Skeletal Muscle	Myotonia Congenita, Autosomal Dominant	Likely Pathogenic
NM_153816.6:c.2175delC	Sorting Nexin 14	Spinocerebellar Ataxia, Autosomal Recessive 20	Likely Pathogenic
NM_198056.2:c.2164A>G	Sodium Channel, Voltage-Gated, Type V, Alpha Subunit		Uncertain Significance
NM_152618.3:c.880T>G	BBS12 Gene	Bardet-Biedl Syndrome 12	Pathogenic
NM_012259.3:c.486_564del	HES-Related Family bHLH Transcription Factor with YRPW Motif 2	Ventricular Septal Defect 1	Pathogenic
NM_012259.3:c.685G>A	HES-Related Family bHLH Transcription Factor with YRPW Motif 2	Ventricular Septal Defect 1	Pathogenic
NM_000309.5:c.1015G>A	Protoporphyrinogen Oxidase	Variegate Porphyria	Pathogenic
NM_001165963.4:c.5195C>T	Sodium Voltage-Gated Channel, Alpha Subunit 1	Dravet Syndrome	Likely Pathogenic
NM_001165963.4:c.428T>C	Sodium Voltage-Gated Channel, Alpha Subunit 1	Dravet Syndrome	Pathogenic
NM_000969.5:c.320_324+4del	Ribosomal Protein L5	Diamond-Blackfan Anemia 6	Pathogenic
NM_005584.5:c.279_286del	MAB21-Like 1		Pathogenic
NM_003995.3:c.3059delG	Natriuretic Peptide Receptor 2	Acromesomelic Dysplasia, Maroteaux Type	Likely Pathogenic
NM_000860.6:c.468T>A	15-Hydroxyprostaglandin Dehydrogenase	Palmoplantar Keratoderma, Epidermolytic	Pathogenic
NM_006640.4:c.(22+1_23–1)_(293_668–1)dup	Septin 9	Amyotrophy, Hereditary Neuralgic	Pathogenic
NM_198843.2:c.401delT	Surfactant, Pulmonary-Associated Protein B	Surfactant Metabolism Dysfunction, Pulmonary, 1	Pathogenic
NM_004629.2:c.452T>A	FANCG Gene	Fanconi Anemia, Complementation Group G	Pathogenic
NM_001113378.2:c.2986C>A	FANCI Gene	Fanconi Anemia, Complementation Group I	Pathogenic
NM_005199.5:c.1249G>C	Cholinergic Receptor, Nicotinic, Gamma Polypeptide	Multiple Pterygium Syndrome, Escobar Variant	Pathogenic
NM_000445.5:c.5258insG	Plectin	Epidermolysis Bullosa Simplex with Muscular Dystrophy	Pathogenic
NM_004333.6:c.1798delinsTACA	B-Raf Protooncogene, Serine/Threonine Kinase	Lung Cancer
NM_152564.4:c.11251del	Vacuolar Protein Sorting 13, Yeast, Homolog of, B	Cohen Syndrome	Pathogenic
NM_014382.4:c.361-1G>A	ATPase, Ca(2+)-Transporting, Type 2C, Member 1	Benign Chronic Pemphigus	Pathogenic
NM_007294.4:c.4096+106G>A	Breast Cancer 1 Gene	Breast Cancer
NM_007294.4:c.81-91A>G	Breast Cancer 1 Gene	Breast Cancer
NM_000277.3:c.1055G>T	Phenylalanine Hydroxylase	Phenylketonuria	Pathogenic
NM_004078.3:c.447_460dup	Cysteine-and-Glycine-Rich Protein 1	Heterotaxy, Visceral, 1, X-Linked	Likely Pathogenic
NM_147127.5:c.2012_2015delTAAT	EVC Ciliary Complex Subunit 2	Ellis-van Creveld Syndrome	Pathogenic
NM_133171.5:c.1817T>G	Engulfment and Cell Motility Gene 2	Ramon Syndrome	Pathogenic
NM_001017402.1:c.1460_1461insA	Laminin, Beta-3	Epidermolysis Bullosa, Junctional, Non-Herlitz Type	Pathogenic
NM_000320.3:c.643T>C	Quinoid Dihydropteridine Reductase	Hyperphenylalaninemia, BH4-Deficient, C	Likely Pathogenic
NM_003995.3:c.2304_2307delTTGGinsCTGATGGA	Natriuretic Peptide Receptor 2	Acromesomelic Dysplasia, Maroteaux Type	Likely Pathogenic
NM_021973.3:c605G>T	Heart- and Neural Crest Derivatives-Expressed 2		Likely Pathogenic
NM_001453.3:c.379C>T	Forkhead Box C1		Likely Pathogenic
NM_000138.4:c.7713T>G	Fibrillin 1	Marfan Syndrome	Pathogenic
NM_198129.3:c.1789-7_1789-5delTTC	Laminin, Alpha-3	Epidermolysis Bullosa, Junctional, Herlitz Type	Likely Pathogenic
NM_000033.4:c.1813C>G	ATP-Binding Cassette, Subfamily D, Member 1	Adrenoleukodystrophy	Likely Pathogenic
NM_013254.4:c.2079_2082delAAAG	TANK-Binding kinase 1	Frontotemporal Dysplasia and/or Amyotrophic Lateral Sclerosis 4	Likely Pathogenic
NM_022132.5:c.158T>C	3-Methylcrotonyl-CoA Carboxylase 2	3-Methylcrotonyl-CoA Carboxylase 2 Deficiency	Pathogenic
NM_015284.4:c.7341-2G>A	SZT2 Subunit of KICSTOR Complex	Epileptic Encephalopathy, Early Infantile, 18	Likely Pathogenic
NM_032504.1:c.7697A>C	UNC80 Homolog, NALCN Channel Complex Subunit	Hypotonia, Infantile, with Psychomotor Retardation and Characteristic Facies 2	Likely Pathogenic
NM_000092.4:c.1802delC	Collagen, Type IV, Alpha-4	Alport Syndrome 2, Autosomal Recessive	Likely Pathogenic
NM_001918.4:c.224G>A	Dihydrolipoamide Branched-Chain Transacylase	Maple Syrup Urine Disease	Pathogenic
NM_001353592.2:c.1520C>A	ATP-Binding Cassette, Subfamily D, Member 4	Methylmalonic Aciduria and Homocystinuria, cbIJ Type	Likely Pathogenic
NM_001267550.2:c.68529del	Titin	Muscular Dystrophy, Limb-Girdle, Autosomal Recessive 10	Likely Pathogenic
NM_001267550.2:c.36040A>T	Titin	Muscular Dystrophy, Limb-Girdle, Autosomal Recessive 10	Likely Pathogenic
NM_000068.4:c.997A>G	Calcium Channel, Voltage-Dependent, P/Q Type, Alpha-1A Subunit	Developmental and Epileptic Encephalopathy 42	Likely Pathogenic
NM_001128849.2:c.3506A>G	SWI/SNF-Related, Matrix-Associated, Actin-Dependent Regulator of Chromatin, Subfamily A, Member 4	Coffin-Siris Syndrome 4	Likely Pathogenic
NM_001145661.2:c.1032_1036dup	GATA-Binding Protein 2	Lymphedema, Primary, with Myelodysplasia	Likely Pathogenic
NM_033100.4:c.420T>A	Cadherin-Related Family, Member 1	Cone-Rod Dystrophy 15	Likely Pathogenic
NM_000540.2:c.8758C>T	Ryanodine Receptor 1	Central Core Disease of Muscle	Likely Pathogenic
NM_001197104.1:c.2627_2630delGAGA	Lysine-Specific Methyltransferase 2A	Wiedemann-Steiner Syndrome	Likely Pathogenic
NM_006005.3:c.2467_2469delATC	Wolframin ER Transmembrane Glycoprotein	Wolfram Syndrome 1	Likely Pathogenic
NM_006996.3:c.454_458delGGCATinsTA	Solute Carrier Family 19 (Thiamine Transporter), Member 2	Thiamine-Responsive Megaloblastic Anemia Syndrome	Pathogenic
NM_001360.2:c.1400C>T	7-Dehydrocholesterol Reductase	Smith-Lemli-Opitz Syndrome	Pathogenic
NM_000129.3:c.1475_1476delGA	Factor XIII, A1 Subunit	Factor XIII, A Subunit, Deficiency of	Pathogenic
NM_016941.3:c.614_615ins13	Delta-Like 3	Spondylocostal Dysostosis, Autosomal Recessive, 1	Likely Pathogenic
NM_015166.3:c.263G>T	Modulator of VRAC Current 1	Megalencephalic Leukoencephalopathy with Subcortical Cysts 1	Likely Pathogenic
