# Supplementary material for: Catalogue for Transmission Genetics in Arabs (CTGA) Database: Analysing Lebanese Data on Genetic Disorders
Source: Genes (Basel). 2021 Sep 27;12(10):1518. doi: 10.3390/genes12101518 (PMC8535931; doi:10.3390/genes12101518)
Supplement: Supplementary file 1 [file genes-12-01518-s001.zip › SupplementaryTableS3.xlsx]

## Sheet: Sheet1
Ciliopathy	MIM#	Associated Gene	Reported Variants in Lebanese Subejcts on CTGA
Bardet-Biedl Syndrome 1	209900	BBS1	NM_024649.4:c.320_332dup
Bardet-Biedl Syndrome 10	615987	BBS10	NM_024685.4:c.931T>G, NM_024685.4:c.32T>G, NM_024685.4:c.724del
Bardet-Biedl Syndrome 12	615989	BBS12	NM_152618.3:c.880T>G, NM_001178007.1:c.265_266del, NM_152384.3:c.551A>G
Bardet-Biedl Syndrome 2	615981	BBS2	NM_031885.4:c.416G>T
Bardet-Biedl Syndrome 3	600151	BBS3	NM_032146.5:c.68T>C
Bardet-Biedl Syndrome 8	615985	TTC8	NM_144596.3:c.624+1G>A
Bardet-Biedl Syndrome 9	615986	PTHB1	NM_198428.3:c.2258A>T
Joubert Syndrome 22	615665	PDE6D	NM_002601.4:c.367_368insG
Joubert Syndrome 4	609583	NPHP1	NPHP1, DEL
Leber Congenital Amaurosis 7	613829	CRX	"All 3 cousins were found to carry homozygous null mutations of the CRX gene"
Leber Congenital Amaurosis 8	613835	CRB1	NM_201253.2:c.1772_1775del, NM_201253.2:c.2234C>T, NM_201253.2:c.1345C>T
Leber Congenital Amaurosis 12	610612	RD3	NM_183059.2:c.112C>T
Orofaciodigital Syndrome XIV	615948	C2CD3	NM_001286577.1:c.184C>T
Orofaciodigital Syndrome IV	258860	-	-
Retinitis Pigmentosa 38	613862	MERTK	NM_006343.3:c.2079+2T>G, NM_006343.3:c.1951C>T
Retinitis Pigmentosa 54	613428	PCARE	NM_001029883.3:c.2756_2758del, NM_001029883.3:c.802C>T
Retinitis Pigmentosa 12	600105	CRB1	NM_201253.2:c.1772_1775del, NM_201253.2:c.2234C>T
Usher Syndrome, Type IC	276904	USH1C	NM_001297764.2:c.497-2del
Usher Syndrome, Type ID	601067	CDH23	NM_022124.6:c.8803C>T
Usher Syndrome, Type IIA	276901	USH2A	NM_206933.2:c.11907del; NM_206933.2:c.4707T>G; NM_206933.4:c.14031dup; NM_206933.4:c.14424C>A; NM_206933.4:c.532dup; NM_206933.4:c.8681G>A
Usher Syndrome, Type IIC	605472	ADGRV1	NM_032119.3:c.17756-2239_17856+11701delinsTAGACAGGGTTTCACC; NM_032119.4:c.16040del; NM_032119.4:c.5643del
Usher Syndrome, Type IIIA	276902	Clarin 1	NM_174878.3:c.188A>C; NM_174878.3:c.301_305del
Ellis-van Creveld Syndrome	225500	EVC2	NM_147127.5:c.2653C>T, NM_147127.5:c.2012_2015delTAAT
Ciliary Dyskinesia, Primary, 3	608644	DNAH5	NM_001369.2:c.5563dup
Alstrom syndrome	203800	ALMS1	NM_015120.4:c.11876-3T>G
Polycystic Kidney Disease 1 with or without Polycystic Liver Disease	173900	PKD1	NM_001009944.3:c.5814C>A
Polycystic Kidney Disease 4 with or without Polycystic Liver Disease	263200	PKHD1	NM_138694.4:c.7912-5T>G, NM_138694.4:c.4417C>T
McKusick-Kaufman Syndrome	236700	-	-
Pallister-Hall Syndrome	146510	-	-
Cone-Rod Dystrophy 15	613660	CDHR1	NM_033100.4:c.420T>A
Short-Rib Thoracic Dysplasia 14 With Polydactyly	616546	KIAA0586	NM_001244189.2:c.230C>G
-	-	TMEM67	NM_153704.5:c.507-19T>C
